# Supplementary material for: Ancestral retrovirus envelope protein ERVWE1 upregulates circ_0001810, a potential biomarker for schizophrenia, and induces neuronal mitochondrial dysfunction via activating AK2
Source: Cell Biosci. 2024 Nov 14;14:138. doi: 10.1186/s13578-024-01318-1 (PMC11566632; doi:10.1186/s13578-024-01318-1)
Supplement: Supplementary file 3 — Additional file 3. [file 13578_2024_1318_MOESM3_ESM.xlsx]

## Sheet: circRNAs in SY5Y cell lines
CircRNAs in CircInteractome
Sy5y_exp1_D0	Sy5y_exp1_D2	Sy5y_exp1_D4	SY5Y_exp2_D0	SY5Y_exp2_D4
hsa_circ_0000002	hsa_circ_0000002	hsa_circ_0000002	hsa_circ_0000002	hsa_circ_0000002
hsa_circ_0000005	hsa_circ_0000005	hsa_circ_0000005	hsa_circ_0000005	hsa_circ_0000005
hsa_circ_0000006	hsa_circ_0000006	hsa_circ_0000006	hsa_circ_0000006	hsa_circ_0000006
hsa_circ_0000007	hsa_circ_0000008	hsa_circ_0000007	hsa_circ_0000008	hsa_circ_0000008
hsa_circ_0000008	hsa_circ_0000014	hsa_circ_0000013	hsa_circ_0000014	hsa_circ_0000024
hsa_circ_0000013	hsa_circ_0000023	hsa_circ_0000014	hsa_circ_0000048	hsa_circ_0000057
hsa_circ_0000014	hsa_circ_0000024	hsa_circ_0000018	hsa_circ_0000061	hsa_circ_0000061
hsa_circ_0000023	hsa_circ_0000025	hsa_circ_0000023	hsa_circ_0000085	hsa_circ_0000091
hsa_circ_0000024	hsa_circ_0000028	hsa_circ_0000024	hsa_circ_0000091	hsa_circ_0000117
hsa_circ_0000034	hsa_circ_0000033	hsa_circ_0000032	hsa_circ_0000117	hsa_circ_0000118
hsa_circ_0000043	hsa_circ_0000039	hsa_circ_0000044	hsa_circ_0000118	hsa_circ_0000119
hsa_circ_0000045	hsa_circ_0000042	hsa_circ_0000051	hsa_circ_0000119	hsa_circ_0000120
hsa_circ_0000051	hsa_circ_0000043	hsa_circ_0000061	hsa_circ_0000126	hsa_circ_0000137
hsa_circ_0000057	hsa_circ_0000044	hsa_circ_0000069	hsa_circ_0000139	hsa_circ_0000139
hsa_circ_0000061	hsa_circ_0000048	hsa_circ_0000085	hsa_circ_0000175	hsa_circ_0000160
hsa_circ_0000075	hsa_circ_0000051	hsa_circ_0000095	hsa_circ_0000179	hsa_circ_0000164
hsa_circ_0000085	hsa_circ_0000053	hsa_circ_0000116	hsa_circ_0000182	hsa_circ_0000195
hsa_circ_0000106	hsa_circ_0000057	hsa_circ_0000117	hsa_circ_0000195	hsa_circ_0000209
hsa_circ_0000116	hsa_circ_0000061	hsa_circ_0000118	hsa_circ_0000198	hsa_circ_0000211
hsa_circ_0000117	hsa_circ_0000067	hsa_circ_0000119	hsa_circ_0000199	hsa_circ_0000219
hsa_circ_0000118	hsa_circ_0000069	hsa_circ_0000120	hsa_circ_0000200	hsa_circ_0000231
hsa_circ_0000119	hsa_circ_0000072	hsa_circ_0000128	hsa_circ_0000209	hsa_circ_0000233
hsa_circ_0000128	hsa_circ_0000075	hsa_circ_0000133	hsa_circ_0000211	hsa_circ_0000260
hsa_circ_0000131	hsa_circ_0000085	hsa_circ_0000137	hsa_circ_0000219	hsa_circ_0000267
hsa_circ_0000133	hsa_circ_0000091	hsa_circ_0000139	hsa_circ_0000225	hsa_circ_0000277
hsa_circ_0000137	hsa_circ_0000094	hsa_circ_0000154	hsa_circ_0000231	hsa_circ_0000284
hsa_circ_0000139	hsa_circ_0000095	hsa_circ_0000160	hsa_circ_0000233	hsa_circ_0000343
hsa_circ_0000160	hsa_circ_0000097	hsa_circ_0000174	hsa_circ_0000260	hsa_circ_0000347
hsa_circ_0000164	hsa_circ_0000116	hsa_circ_0000175	hsa_circ_0000268	hsa_circ_0000378
hsa_circ_0000175	hsa_circ_0000117	hsa_circ_0000179	hsa_circ_0000284	hsa_circ_0000392
hsa_circ_0000179	hsa_circ_0000118	hsa_circ_0000198	hsa_circ_0000374	hsa_circ_0000396
hsa_circ_0000195	hsa_circ_0000119	hsa_circ_0000211	hsa_circ_0000396	hsa_circ_0000399
hsa_circ_0000198	hsa_circ_0000128	hsa_circ_0000219	hsa_circ_0000417	hsa_circ_0000413
hsa_circ_0000205	hsa_circ_0000130	hsa_circ_0000231	hsa_circ_0000418	hsa_circ_0000417
hsa_circ_0000206	hsa_circ_0000133	hsa_circ_0000233	hsa_circ_0000419	hsa_circ_0000419
hsa_circ_0000209	hsa_circ_0000137	hsa_circ_0000251	hsa_circ_0000439	hsa_circ_0000437
hsa_circ_0000211	hsa_circ_0000139	hsa_circ_0000260	hsa_circ_0000443	hsa_circ_0000439
hsa_circ_0000213	hsa_circ_0000142	hsa_circ_0000267	hsa_circ_0000448	hsa_circ_0000445
hsa_circ_0000219	hsa_circ_0000145	hsa_circ_0000268	hsa_circ_0000471	hsa_circ_0000471
hsa_circ_0000230	hsa_circ_0000160	hsa_circ_0000277	hsa_circ_0000485	hsa_circ_0000500
hsa_circ_0000231	hsa_circ_0000175	hsa_circ_0000280	hsa_circ_0000489	hsa_circ_0000514
hsa_circ_0000251	hsa_circ_0000179	hsa_circ_0000284	hsa_circ_0000497	hsa_circ_0000523
hsa_circ_0000255	hsa_circ_0000190	hsa_circ_0000311	hsa_circ_0000504	hsa_circ_0000551
hsa_circ_0000257	hsa_circ_0000195	hsa_circ_0000339	hsa_circ_0000514	hsa_circ_0000566
hsa_circ_0000258	hsa_circ_0000198	hsa_circ_0000343	hsa_circ_0000523	hsa_circ_0000567
hsa_circ_0000260	hsa_circ_0000205	hsa_circ_0000344	hsa_circ_0000524	hsa_circ_0000586
hsa_circ_0000267	hsa_circ_0000209	hsa_circ_0000345	hsa_circ_0000551	hsa_circ_0000591
hsa_circ_0000268	hsa_circ_0000211	hsa_circ_0000386	hsa_circ_0000563	hsa_circ_0000603
hsa_circ_0000277	hsa_circ_0000213	hsa_circ_0000392	hsa_circ_0000566	hsa_circ_0000607
hsa_circ_0000279	hsa_circ_0000219	hsa_circ_0000396	hsa_circ_0000567	hsa_circ_0000615
hsa_circ_0000280	hsa_circ_0000225	hsa_circ_0000398	hsa_circ_0000571	hsa_circ_0000646
hsa_circ_0000283	hsa_circ_0000228	hsa_circ_0000417	hsa_circ_0000586	hsa_circ_0000655
hsa_circ_0000284	hsa_circ_0000230	hsa_circ_0000418	hsa_circ_0000591	hsa_circ_0000698
hsa_circ_0000311	hsa_circ_0000231	hsa_circ_0000419	hsa_circ_0000605	hsa_circ_0000734
hsa_circ_0000339	hsa_circ_0000234	hsa_circ_0000437	hsa_circ_0000606	hsa_circ_0000745
hsa_circ_0000344	hsa_circ_0000257	hsa_circ_0000439	hsa_circ_0000607	hsa_circ_0000799
hsa_circ_0000347	hsa_circ_0000258	hsa_circ_0000445	hsa_circ_0000615	hsa_circ_0000816
hsa_circ_0000348	hsa_circ_0000260	hsa_circ_0000448	hsa_circ_0000639	hsa_circ_0000825
hsa_circ_0000349	hsa_circ_0000267	hsa_circ_0000458	hsa_circ_0000646	hsa_circ_0000826
hsa_circ_0000371	hsa_circ_0000268	hsa_circ_0000467	hsa_circ_0000655	hsa_circ_0000842
hsa_circ_0000372	hsa_circ_0000277	hsa_circ_0000471	hsa_circ_0000698	hsa_circ_0000847
hsa_circ_0000373	hsa_circ_0000280	hsa_circ_0000478	hsa_circ_0000706	hsa_circ_0000896
hsa_circ_0000386	hsa_circ_0000283	hsa_circ_0000481	hsa_circ_0000711	hsa_circ_0000915
hsa_circ_0000392	hsa_circ_0000284	hsa_circ_0000497	hsa_circ_0000740	hsa_circ_0000940
hsa_circ_0000396	hsa_circ_0000311	hsa_circ_0000514	hsa_circ_0000745	hsa_circ_0000943
hsa_circ_0000398	hsa_circ_0000337	hsa_circ_0000518	hsa_circ_0000754	hsa_circ_0000944
hsa_circ_0000417	hsa_circ_0000339	hsa_circ_0000522	hsa_circ_0000798	hsa_circ_0000972
hsa_circ_0000418	hsa_circ_0000344	hsa_circ_0000523	hsa_circ_0000799	hsa_circ_0000978
hsa_circ_0000419	hsa_circ_0000345	hsa_circ_0000524	hsa_circ_0000813	hsa_circ_0000982
hsa_circ_0000426	hsa_circ_0000348	hsa_circ_0000551	hsa_circ_0000814	hsa_circ_0000992
hsa_circ_0000437	hsa_circ_0000357	hsa_circ_0000566	hsa_circ_0000816	hsa_circ_0000994
hsa_circ_0000439	hsa_circ_0000372	hsa_circ_0000567	hsa_circ_0000826	hsa_circ_0000997
hsa_circ_0000441	hsa_circ_0000373	hsa_circ_0000586	hsa_circ_0000831	hsa_circ_0001009
hsa_circ_0000442	hsa_circ_0000378	hsa_circ_0000591	hsa_circ_0000842	hsa_circ_0001016
hsa_circ_0000443	hsa_circ_0000386	hsa_circ_0000592	hsa_circ_0000847	hsa_circ_0001017
hsa_circ_0000448	hsa_circ_0000387	hsa_circ_0000603	hsa_circ_0000857	hsa_circ_0001020
hsa_circ_0000458	hsa_circ_0000392	hsa_circ_0000605	hsa_circ_0000880	hsa_circ_0001053
hsa_circ_0000467	hsa_circ_0000396	hsa_circ_0000606	hsa_circ_0000896	hsa_circ_0001068
hsa_circ_0000471	hsa_circ_0000398	hsa_circ_0000607	hsa_circ_0000907	hsa_circ_0001073
hsa_circ_0000475	hsa_circ_0000417	hsa_circ_0000615	hsa_circ_0000921	hsa_circ_0001098
hsa_circ_0000481	hsa_circ_0000418	hsa_circ_0000628	hsa_circ_0000940	hsa_circ_0001116
hsa_circ_0000489	hsa_circ_0000419	hsa_circ_0000638	hsa_circ_0000972	hsa_circ_0001118
hsa_circ_0000494	hsa_circ_0000437	hsa_circ_0000642	hsa_circ_0000982	hsa_circ_0001127
hsa_circ_0000497	hsa_circ_0000439	hsa_circ_0000646	hsa_circ_0000992	hsa_circ_0001136
hsa_circ_0000500	hsa_circ_0000441	hsa_circ_0000655	hsa_circ_0000994	hsa_circ_0001139
hsa_circ_0000504	hsa_circ_0000443	hsa_circ_0000705	hsa_circ_0000997	hsa_circ_0001173
hsa_circ_0000511	hsa_circ_0000445	hsa_circ_0000711	hsa_circ_0001016	hsa_circ_0001178
hsa_circ_0000512	hsa_circ_0000446	hsa_circ_0000740	hsa_circ_0001017	hsa_circ_0001181
hsa_circ_0000514	hsa_circ_0000448	hsa_circ_0000741	hsa_circ_0001023	hsa_circ_0001189
hsa_circ_0000520	hsa_circ_0000452	hsa_circ_0000745	hsa_circ_0001050	hsa_circ_0001190
hsa_circ_0000523	hsa_circ_0000458	hsa_circ_0000754	hsa_circ_0001051	hsa_circ_0001246
hsa_circ_0000524	hsa_circ_0000462	hsa_circ_0000776	hsa_circ_0001062	hsa_circ_0001247
hsa_circ_0000545	hsa_circ_0000467	hsa_circ_0000786	hsa_circ_0001068	hsa_circ_0001277
hsa_circ_0000551	hsa_circ_0000471	hsa_circ_0000798	hsa_circ_0001070	hsa_circ_0001278
hsa_circ_0000563	hsa_circ_0000478	hsa_circ_0000799	hsa_circ_0001074	hsa_circ_0001280
hsa_circ_0000566	hsa_circ_0000489	hsa_circ_0000813	hsa_circ_0001083	hsa_circ_0001313
hsa_circ_0000567	hsa_circ_0000494	hsa_circ_0000816	hsa_circ_0001098	hsa_circ_0001315
hsa_circ_0000571	hsa_circ_0000495	hsa_circ_0000818	hsa_circ_0001112	hsa_circ_0001329
hsa_circ_0000586	hsa_circ_0000497	hsa_circ_0000826	hsa_circ_0001136	hsa_circ_0001340
hsa_circ_0000591	hsa_circ_0000500	hsa_circ_0000831	hsa_circ_0001165	hsa_circ_0001344
hsa_circ_0000592	hsa_circ_0000504	hsa_circ_0000835	hsa_circ_0001173	hsa_circ_0001345
hsa_circ_0000593	hsa_circ_0000509	hsa_circ_0000837	hsa_circ_0001178	hsa_circ_0001355
hsa_circ_0000605	hsa_circ_0000511	hsa_circ_0000839	hsa_circ_0001181	hsa_circ_0001359
hsa_circ_0000606	hsa_circ_0000512	hsa_circ_0000842	hsa_circ_0001189	hsa_circ_0001368
hsa_circ_0000607	hsa_circ_0000513	hsa_circ_0000849	hsa_circ_0001247	hsa_circ_0001380
hsa_circ_0000612	hsa_circ_0000514	hsa_circ_0000853	hsa_circ_0001258	hsa_circ_0001392
hsa_circ_0000615	hsa_circ_0000518	hsa_circ_0000893	hsa_circ_0001260	hsa_circ_0001403
hsa_circ_0000617	hsa_circ_0000523	hsa_circ_0000896	hsa_circ_0001264	hsa_circ_0001414
hsa_circ_0000620	hsa_circ_0000524	hsa_circ_0000907	hsa_circ_0001273	hsa_circ_0001417
hsa_circ_0000633	hsa_circ_0000530	hsa_circ_0000915	hsa_circ_0001278	hsa_circ_0001439
hsa_circ_0000638	hsa_circ_0000558	hsa_circ_0000918	hsa_circ_0001301	hsa_circ_0001445
hsa_circ_0000642	hsa_circ_0000564	hsa_circ_0000921	hsa_circ_0001312	hsa_circ_0001451
hsa_circ_0000646	hsa_circ_0000566	hsa_circ_0000972	hsa_circ_0001313	hsa_circ_0001485
hsa_circ_0000651	hsa_circ_0000567	hsa_circ_0000982	hsa_circ_0001317	hsa_circ_0001492
hsa_circ_0000669	hsa_circ_0000591	hsa_circ_0000987	hsa_circ_0001325	hsa_circ_0001498
hsa_circ_0000672	hsa_circ_0000592	hsa_circ_0000992	hsa_circ_0001329	hsa_circ_0001518
hsa_circ_0000679	hsa_circ_0000605	hsa_circ_0000994	hsa_circ_0001333	hsa_circ_0001522
hsa_circ_0000697	hsa_circ_0000606	hsa_circ_0000997	hsa_circ_0001345	hsa_circ_0001531
hsa_circ_0000698	hsa_circ_0000615	hsa_circ_0001006	hsa_circ_0001355	hsa_circ_0001535
hsa_circ_0000705	hsa_circ_0000620	hsa_circ_0001009	hsa_circ_0001359	hsa_circ_0001538
hsa_circ_0000711	hsa_circ_0000633	hsa_circ_0001014	hsa_circ_0001368	hsa_circ_0001546
hsa_circ_0000715	hsa_circ_0000639	hsa_circ_0001016	hsa_circ_0001380	hsa_circ_0001550
hsa_circ_0000722	hsa_circ_0000642	hsa_circ_0001017	hsa_circ_0001383	hsa_circ_0001558
hsa_circ_0000724	hsa_circ_0000643	hsa_circ_0001023	hsa_circ_0001387	hsa_circ_0001577
hsa_circ_0000727	hsa_circ_0000646	hsa_circ_0001053	hsa_circ_0001392	hsa_circ_0001628
hsa_circ_0000741	hsa_circ_0000655	hsa_circ_0001062	hsa_circ_0001395	hsa_circ_0001666
hsa_circ_0000745	hsa_circ_0000669	hsa_circ_0001068	hsa_circ_0001410	hsa_circ_0001676
hsa_circ_0000754	hsa_circ_0000672	hsa_circ_0001070	hsa_circ_0001414	hsa_circ_0001681
hsa_circ_0000759	hsa_circ_0000698	hsa_circ_0001072	hsa_circ_0001417	hsa_circ_0001684
hsa_circ_0000770	hsa_circ_0000706	hsa_circ_0001074	hsa_circ_0001439	hsa_circ_0001685
hsa_circ_0000779	hsa_circ_0000711	hsa_circ_0001079	hsa_circ_0001445	hsa_circ_0001686
hsa_circ_0000794	hsa_circ_0000724	hsa_circ_0001083	hsa_circ_0001451	hsa_circ_0001687
hsa_circ_0000798	hsa_circ_0000745	hsa_circ_0001095	hsa_circ_0001460	hsa_circ_0001693
hsa_circ_0000799	hsa_circ_0000754	hsa_circ_0001098	hsa_circ_0001461	hsa_circ_0001699
hsa_circ_0000813	hsa_circ_0000782	hsa_circ_0001112	hsa_circ_0001470	hsa_circ_0001700
hsa_circ_0000816	hsa_circ_0000785	hsa_circ_0001116	hsa_circ_0001472	hsa_circ_0001709
hsa_circ_0000817	hsa_circ_0000794	hsa_circ_0001119	hsa_circ_0001485	hsa_circ_0001723
hsa_circ_0000818	hsa_circ_0000798	hsa_circ_0001136	hsa_circ_0001492	hsa_circ_0001725
hsa_circ_0000825	hsa_circ_0000799	hsa_circ_0001139	hsa_circ_0001495	hsa_circ_0001726
hsa_circ_0000826	hsa_circ_0000808	hsa_circ_0001146	hsa_circ_0001498	hsa_circ_0001727
hsa_circ_0000831	hsa_circ_0000813	hsa_circ_0001158	hsa_circ_0001508	hsa_circ_0001739
hsa_circ_0000835	hsa_circ_0000814	hsa_circ_0001165	hsa_circ_0001519	hsa_circ_0001740
hsa_circ_0000839	hsa_circ_0000816	hsa_circ_0001173	hsa_circ_0001522	hsa_circ_0001741
hsa_circ_0000842	hsa_circ_0000817	hsa_circ_0001178	hsa_circ_0001531	hsa_circ_0001742
hsa_circ_0000847	hsa_circ_0000818	hsa_circ_0001181	hsa_circ_0001535	hsa_circ_0001747
hsa_circ_0000849	hsa_circ_0000825	hsa_circ_0001185	hsa_circ_0001546	hsa_circ_0001756
hsa_circ_0000852	hsa_circ_0000826	hsa_circ_0001189	hsa_circ_0001550	hsa_circ_0001769
hsa_circ_0000853	hsa_circ_0000831	hsa_circ_0001190	hsa_circ_0001558	hsa_circ_0001771
hsa_circ_0000854	hsa_circ_0000835	hsa_circ_0001191	hsa_circ_0001566	hsa_circ_0001772
hsa_circ_0000871	hsa_circ_0000836	hsa_circ_0001195	hsa_circ_0001577	hsa_circ_0001788
hsa_circ_0000880	hsa_circ_0000841	hsa_circ_0001200	hsa_circ_0001578	hsa_circ_0001793
hsa_circ_0000893	hsa_circ_0000847	hsa_circ_0001206	hsa_circ_0001589	hsa_circ_0001801
hsa_circ_0000896	hsa_circ_0000849	hsa_circ_0001238	hsa_circ_0001599	hsa_circ_0001810
hsa_circ_0000907	hsa_circ_0000852	hsa_circ_0001247	hsa_circ_0001610	hsa_circ_0001824
hsa_circ_0000915	hsa_circ_0000871	hsa_circ_0001250	hsa_circ_0001615	hsa_circ_0001839
hsa_circ_0000921	hsa_circ_0000880	hsa_circ_0001258	hsa_circ_0001633	hsa_circ_0001852
hsa_circ_0000922	hsa_circ_0000895	hsa_circ_0001264	hsa_circ_0001649	hsa_circ_0001861
hsa_circ_0000936	hsa_circ_0000896	hsa_circ_0001274	hsa_circ_0001654	hsa_circ_0001868
hsa_circ_0000944	hsa_circ_0000907	hsa_circ_0001277	hsa_circ_0001663	hsa_circ_0001875
hsa_circ_0000972	hsa_circ_0000914	hsa_circ_0001278	hsa_circ_0001666	hsa_circ_0001895
hsa_circ_0000973	hsa_circ_0000915	hsa_circ_0001280	hsa_circ_0001676	hsa_circ_0001900
hsa_circ_0000977	hsa_circ_0000921	hsa_circ_0001290	hsa_circ_0001684	hsa_circ_0001911
hsa_circ_0000978	hsa_circ_0000922	hsa_circ_0001296	hsa_circ_0001685	hsa_circ_0001934
hsa_circ_0000982	hsa_circ_0000940	hsa_circ_0001305	hsa_circ_0001686	hsa_circ_0001946
hsa_circ_0000985	hsa_circ_0000944	hsa_circ_0001313	hsa_circ_0001687	hsa_circ_0002058
hsa_circ_0000987	hsa_circ_0000963	hsa_circ_0001314	hsa_circ_0001696	hsa_circ_0002122
hsa_circ_0000992	hsa_circ_0000972	hsa_circ_0001315	hsa_circ_0001699	hsa_circ_0002138
hsa_circ_0000994	hsa_circ_0000973	hsa_circ_0001317	hsa_circ_0001700	hsa_circ_0002141
hsa_circ_0000997	hsa_circ_0000977	hsa_circ_0001325	hsa_circ_0001709	hsa_circ_0002158
hsa_circ_0000998	hsa_circ_0000978	hsa_circ_0001329	hsa_circ_0001723	hsa_circ_0002215
hsa_circ_0001006	hsa_circ_0000982	hsa_circ_0001340	hsa_circ_0001725	hsa_circ_0002330
hsa_circ_0001009	hsa_circ_0000985	hsa_circ_0001345	hsa_circ_0001726	hsa_circ_0002394
hsa_circ_0001014	hsa_circ_0000987	hsa_circ_0001355	hsa_circ_0001727	hsa_circ_0002454
hsa_circ_0001016	hsa_circ_0000989	hsa_circ_0001358	hsa_circ_0001741	hsa_circ_0002457
hsa_circ_0001017	hsa_circ_0000992	hsa_circ_0001359	hsa_circ_0001746	hsa_circ_0002463
hsa_circ_0001023	hsa_circ_0000994	hsa_circ_0001368	hsa_circ_0001750	hsa_circ_0002468
hsa_circ_0001025	hsa_circ_0000997	hsa_circ_0001369	hsa_circ_0001756	hsa_circ_0002473
hsa_circ_0001050	hsa_circ_0001006	hsa_circ_0001380	hsa_circ_0001769	hsa_circ_0002483
hsa_circ_0001053	hsa_circ_0001009	hsa_circ_0001387	hsa_circ_0001771	hsa_circ_0002484
hsa_circ_0001062	hsa_circ_0001014	hsa_circ_0001392	hsa_circ_0001772	hsa_circ_0002485
hsa_circ_0001068	hsa_circ_0001016	hsa_circ_0001400	hsa_circ_0001777	hsa_circ_0002490
hsa_circ_0001070	hsa_circ_0001017	hsa_circ_0001402	hsa_circ_0001788	hsa_circ_0002538
hsa_circ_0001072	hsa_circ_0001020	hsa_circ_0001403	hsa_circ_0001796	hsa_circ_0002553
hsa_circ_0001073	hsa_circ_0001021	hsa_circ_0001414	hsa_circ_0001801	hsa_circ_0002590
hsa_circ_0001074	hsa_circ_0001023	hsa_circ_0001423	hsa_circ_0001806	hsa_circ_0002607
hsa_circ_0001079	hsa_circ_0001050	hsa_circ_0001439	hsa_circ_0001810	hsa_circ_0002647
hsa_circ_0001083	hsa_circ_0001053	hsa_circ_0001441	hsa_circ_0001821	hsa_circ_0002654
hsa_circ_0001085	hsa_circ_0001062	hsa_circ_0001445	hsa_circ_0001829	hsa_circ_0002669
hsa_circ_0001093	hsa_circ_0001068	hsa_circ_0001451	hsa_circ_0001847	hsa_circ_0002673
hsa_circ_0001110	hsa_circ_0001070	hsa_circ_0001459	hsa_circ_0001851	hsa_circ_0002690
hsa_circ_0001112	hsa_circ_0001072	hsa_circ_0001460	hsa_circ_0001852	hsa_circ_0002814
hsa_circ_0001116	hsa_circ_0001073	hsa_circ_0001461	hsa_circ_0001890	hsa_circ_0002854
hsa_circ_0001118	hsa_circ_0001074	hsa_circ_0001470	hsa_circ_0001895	hsa_circ_0002901
hsa_circ_0001127	hsa_circ_0001083	hsa_circ_0001472	hsa_circ_0001897	hsa_circ_0002925
hsa_circ_0001136	hsa_circ_0001098	hsa_circ_0001479	hsa_circ_0001900	hsa_circ_0002926
hsa_circ_0001146	hsa_circ_0001110	hsa_circ_0001481	hsa_circ_0001905	hsa_circ_0002968
hsa_circ_0001165	hsa_circ_0001116	hsa_circ_0001485	hsa_circ_0001932	hsa_circ_0002991
hsa_circ_0001173	hsa_circ_0001134	hsa_circ_0001492	hsa_circ_0001946	hsa_circ_0003007
hsa_circ_0001178	hsa_circ_0001136	hsa_circ_0001495	hsa_circ_0001963	hsa_circ_0003039
hsa_circ_0001181	hsa_circ_0001140	hsa_circ_0001498	hsa_circ_0001992	hsa_circ_0003071
hsa_circ_0001183	hsa_circ_0001146	hsa_circ_0001508	hsa_circ_0002015	hsa_circ_0003126
hsa_circ_0001185	hsa_circ_0001148	hsa_circ_0001522	hsa_circ_0002024	hsa_circ_0003162
hsa_circ_0001189	hsa_circ_0001165	hsa_circ_0001534	hsa_circ_0002058	hsa_circ_0003171
hsa_circ_0001190	hsa_circ_0001168	hsa_circ_0001535	hsa_circ_0002059	hsa_circ_0003221
hsa_circ_0001195	hsa_circ_0001173	hsa_circ_0001538	hsa_circ_0002094	hsa_circ_0003275
hsa_circ_0001206	hsa_circ_0001178	hsa_circ_0001540	hsa_circ_0002109	hsa_circ_0003322
hsa_circ_0001208	hsa_circ_0001181	hsa_circ_0001541	hsa_circ_0002111	hsa_circ_0003357
hsa_circ_0001246	hsa_circ_0001187	hsa_circ_0001550	hsa_circ_0002138	hsa_circ_0003426
hsa_circ_0001247	hsa_circ_0001189	hsa_circ_0001551	hsa_circ_0002141	hsa_circ_0003553
hsa_circ_0001258	hsa_circ_0001190	hsa_circ_0001558	hsa_circ_0002154	hsa_circ_0003559
hsa_circ_0001264	hsa_circ_0001194	hsa_circ_0001566	hsa_circ_0002158	hsa_circ_0003602
hsa_circ_0001274	hsa_circ_0001195	hsa_circ_0001577	hsa_circ_0002190	hsa_circ_0003608
hsa_circ_0001277	hsa_circ_0001206	hsa_circ_0001582	hsa_circ_0002215	hsa_circ_0003624
hsa_circ_0001278	hsa_circ_0001208	hsa_circ_0001614	hsa_circ_0002220	hsa_circ_0003632
hsa_circ_0001280	hsa_circ_0001246	hsa_circ_0001615	hsa_circ_0002257	hsa_circ_0003713
hsa_circ_0001287	hsa_circ_0001247	hsa_circ_0001617	hsa_circ_0002260	hsa_circ_0003764
hsa_circ_0001292	hsa_circ_0001258	hsa_circ_0001635	hsa_circ_0002278	hsa_circ_0003788
hsa_circ_0001301	hsa_circ_0001264	hsa_circ_0001641	hsa_circ_0002290	hsa_circ_0003810
hsa_circ_0001305	hsa_circ_0001277	hsa_circ_0001663	hsa_circ_0002316	hsa_circ_0003855
hsa_circ_0001309	hsa_circ_0001278	hsa_circ_0001666	hsa_circ_0002330	hsa_circ_0003881
hsa_circ_0001313	hsa_circ_0001280	hsa_circ_0001676	hsa_circ_0002374	hsa_circ_0003910
hsa_circ_0001314	hsa_circ_0001290	hsa_circ_0001681	hsa_circ_0002387	hsa_circ_0003949
hsa_circ_0001315	hsa_circ_0001305	hsa_circ_0001683	hsa_circ_0002454	hsa_circ_0003951
hsa_circ_0001316	hsa_circ_0001313	hsa_circ_0001684	hsa_circ_0002457	hsa_circ_0003970
hsa_circ_0001317	hsa_circ_0001315	hsa_circ_0001685	hsa_circ_0002458	hsa_circ_0003978
hsa_circ_0001324	hsa_circ_0001316	hsa_circ_0001686	hsa_circ_0002483	hsa_circ_0003979
hsa_circ_0001326	hsa_circ_0001330	hsa_circ_0001687	hsa_circ_0002484	hsa_circ_0004001
hsa_circ_0001330	hsa_circ_0001333	hsa_circ_0001696	hsa_circ_0002490	hsa_circ_0004015
hsa_circ_0001333	hsa_circ_0001340	hsa_circ_0001699	hsa_circ_0002501	hsa_circ_0004019
hsa_circ_0001340	hsa_circ_0001345	hsa_circ_0001700	hsa_circ_0002533	hsa_circ_0004029
hsa_circ_0001345	hsa_circ_0001346	hsa_circ_0001725	hsa_circ_0002538	hsa_circ_0004058
hsa_circ_0001350	hsa_circ_0001355	hsa_circ_0001726	hsa_circ_0002553	hsa_circ_0004089
hsa_circ_0001355	hsa_circ_0001359	hsa_circ_0001727	hsa_circ_0002590	hsa_circ_0004098
hsa_circ_0001356	hsa_circ_0001360	hsa_circ_0001730	hsa_circ_0002634	hsa_circ_0004127
hsa_circ_0001359	hsa_circ_0001368	hsa_circ_0001739	hsa_circ_0002665	hsa_circ_0004206
hsa_circ_0001360	hsa_circ_0001376	hsa_circ_0001741	hsa_circ_0002688	hsa_circ_0004238
hsa_circ_0001376	hsa_circ_0001380	hsa_circ_0001742	hsa_circ_0002744	hsa_circ_0004277
hsa_circ_0001380	hsa_circ_0001386	hsa_circ_0001747	hsa_circ_0002847	hsa_circ_0004312
hsa_circ_0001386	hsa_circ_0001387	hsa_circ_0001750	hsa_circ_0002968	hsa_circ_0004338
hsa_circ_0001387	hsa_circ_0001388	hsa_circ_0001756	hsa_circ_0003028	hsa_circ_0004361
hsa_circ_0001388	hsa_circ_0001392	hsa_circ_0001769	hsa_circ_0003118	hsa_circ_0004383
hsa_circ_0001392	hsa_circ_0001395	hsa_circ_0001771	hsa_circ_0003162	hsa_circ_0004405
hsa_circ_0001395	hsa_circ_0001400	hsa_circ_0001772	hsa_circ_0003218	hsa_circ_0004417
hsa_circ_0001397	hsa_circ_0001402	hsa_circ_0001785	hsa_circ_0003221	hsa_circ_0004425
hsa_circ_0001402	hsa_circ_0001410	hsa_circ_0001786	hsa_circ_0003273	hsa_circ_0004524
hsa_circ_0001403	hsa_circ_0001413	hsa_circ_0001788	hsa_circ_0003302	hsa_circ_0004558
hsa_circ_0001410	hsa_circ_0001414	hsa_circ_0001798	hsa_circ_0003337	hsa_circ_0004589
hsa_circ_0001411	hsa_circ_0001417	hsa_circ_0001801	hsa_circ_0003441	hsa_circ_0004648
hsa_circ_0001413	hsa_circ_0001423	hsa_circ_0001806	hsa_circ_0003451	hsa_circ_0004666
hsa_circ_0001414	hsa_circ_0001434	hsa_circ_0001810	hsa_circ_0003457	hsa_circ_0004670
hsa_circ_0001417	hsa_circ_0001439	hsa_circ_0001811	hsa_circ_0003472	hsa_circ_0004680
hsa_circ_0001421	hsa_circ_0001441	hsa_circ_0001819	hsa_circ_0003476	hsa_circ_0004804
hsa_circ_0001434	hsa_circ_0001445	hsa_circ_0001821	hsa_circ_0003550	hsa_circ_0004805
hsa_circ_0001436	hsa_circ_0001447	hsa_circ_0001824	hsa_circ_0003559	hsa_circ_0004839
hsa_circ_0001438	hsa_circ_0001451	hsa_circ_0001829	hsa_circ_0003572	hsa_circ_0004851
hsa_circ_0001439	hsa_circ_0001460	hsa_circ_0001839	hsa_circ_0003632	hsa_circ_0004961
hsa_circ_0001445	hsa_circ_0001461	hsa_circ_0001851	hsa_circ_0003656	hsa_circ_0005004
hsa_circ_0001447	hsa_circ_0001466	hsa_circ_0001861	hsa_circ_0003694	hsa_circ_0005013
hsa_circ_0001451	hsa_circ_0001467	hsa_circ_0001868	hsa_circ_0003702	hsa_circ_0005077
hsa_circ_0001456	hsa_circ_0001470	hsa_circ_0001875	hsa_circ_0003718	hsa_circ_0005164
hsa_circ_0001458	hsa_circ_0001472	hsa_circ_0001882	hsa_circ_0003774	hsa_circ_0005230
hsa_circ_0001459	hsa_circ_0001478	hsa_circ_0001890	hsa_circ_0003865	hsa_circ_0005272
hsa_circ_0001460	hsa_circ_0001481	hsa_circ_0001891	hsa_circ_0003866	hsa_circ_0005486
hsa_circ_0001461	hsa_circ_0001485	hsa_circ_0001895	hsa_circ_0003875	hsa_circ_0005589
hsa_circ_0001466	hsa_circ_0001492	hsa_circ_0001900	hsa_circ_0003885	hsa_circ_0005593
hsa_circ_0001467	hsa_circ_0001494	hsa_circ_0001904	hsa_circ_0003910	hsa_circ_0005615
hsa_circ_0001470	hsa_circ_0001495	hsa_circ_0001922	hsa_circ_0003963	hsa_circ_0005720
hsa_circ_0001472	hsa_circ_0001498	hsa_circ_0001924	hsa_circ_0003981	hsa_circ_0005745
hsa_circ_0001478	hsa_circ_0001518	hsa_circ_0001934	hsa_circ_0003985	hsa_circ_0005762
hsa_circ_0001483	hsa_circ_0001519	hsa_circ_0001936	hsa_circ_0003990	hsa_circ_0005772
hsa_circ_0001485	hsa_circ_0001522	hsa_circ_0001988	hsa_circ_0004058	hsa_circ_0005801
hsa_circ_0001491	hsa_circ_0001523	hsa_circ_0002004	hsa_circ_0004127	hsa_circ_0005823
hsa_circ_0001492	hsa_circ_0001529	hsa_circ_0002041	hsa_circ_0004138	hsa_circ_0005882
hsa_circ_0001495	hsa_circ_0001534	hsa_circ_0002042	hsa_circ_0004156	hsa_circ_0005918
hsa_circ_0001498	hsa_circ_0001535	hsa_circ_0002059	hsa_circ_0004191	hsa_circ_0005939
hsa_circ_0001508	hsa_circ_0001538	hsa_circ_0002080	hsa_circ_0004210	hsa_circ_0005946
hsa_circ_0001518	hsa_circ_0001541	hsa_circ_0002109	hsa_circ_0004273	hsa_circ_0005974
hsa_circ_0001522	hsa_circ_0001546	hsa_circ_0002113	hsa_circ_0004305	hsa_circ_0005982
hsa_circ_0001523	hsa_circ_0001550	hsa_circ_0002118	hsa_circ_0004338	hsa_circ_0006041
hsa_circ_0001531	hsa_circ_0001558	hsa_circ_0002141	hsa_circ_0004356	hsa_circ_0006135
hsa_circ_0001534	hsa_circ_0001565	hsa_circ_0002142	hsa_circ_0004361	hsa_circ_0006156
hsa_circ_0001535	hsa_circ_0001578	hsa_circ_0002158	hsa_circ_0004365	hsa_circ_0006254
hsa_circ_0001538	hsa_circ_0001589	hsa_circ_0002162	hsa_circ_0004368	hsa_circ_0006354
hsa_circ_0001541	hsa_circ_0001603	hsa_circ_0002167	hsa_circ_0004383	hsa_circ_0006357
hsa_circ_0001550	hsa_circ_0001610	hsa_circ_0002199	hsa_circ_0004417	hsa_circ_0006373
hsa_circ_0001558	hsa_circ_0001613	hsa_circ_0002211	hsa_circ_0004425	hsa_circ_0006381
hsa_circ_0001559	hsa_circ_0001614	hsa_circ_0002215	hsa_circ_0004435	hsa_circ_0006382
hsa_circ_0001566	hsa_circ_0001615	hsa_circ_0002223	hsa_circ_0004458	hsa_circ_0006391
hsa_circ_0001577	hsa_circ_0001617	hsa_circ_0002238	hsa_circ_0004491	hsa_circ_0006420
hsa_circ_0001578	hsa_circ_0001621	hsa_circ_0002266	hsa_circ_0004558	hsa_circ_0006459
hsa_circ_0001589	hsa_circ_0001635	hsa_circ_0002268	hsa_circ_0004578	hsa_circ_0006501
hsa_circ_0001603	hsa_circ_0001641	hsa_circ_0002274	hsa_circ_0004674	hsa_circ_0006508
hsa_circ_0001610	hsa_circ_0001649	hsa_circ_0002313	hsa_circ_0004680	hsa_circ_0006527
hsa_circ_0001615	hsa_circ_0001654	hsa_circ_0002316	hsa_circ_0004736	hsa_circ_0006531
hsa_circ_0001617	hsa_circ_0001658	hsa_circ_0002362	hsa_circ_0004751	hsa_circ_0006545
hsa_circ_0001621	hsa_circ_0001661	hsa_circ_0002374	hsa_circ_0005013	hsa_circ_0006595
hsa_circ_0001635	hsa_circ_0001663	hsa_circ_0002398	hsa_circ_0005035	hsa_circ_0006602
hsa_circ_0001641	hsa_circ_0001680	hsa_circ_0002453	hsa_circ_0005145	hsa_circ_0006647
hsa_circ_0001649	hsa_circ_0001681	hsa_circ_0002454	hsa_circ_0005178	hsa_circ_0006654
hsa_circ_0001654	hsa_circ_0001684	hsa_circ_0002457	hsa_circ_0005230	hsa_circ_0006665
hsa_circ_0001658	hsa_circ_0001685	hsa_circ_0002468	hsa_circ_0005231	hsa_circ_0006677
hsa_circ_0001661	hsa_circ_0001686	hsa_circ_0002472	hsa_circ_0005260	hsa_circ_0006794
hsa_circ_0001663	hsa_circ_0001687	hsa_circ_0002473	hsa_circ_0005286	hsa_circ_0006796
hsa_circ_0001666	hsa_circ_0001693	hsa_circ_0002483	hsa_circ_0005320	hsa_circ_0006818
hsa_circ_0001667	hsa_circ_0001696	hsa_circ_0002484	hsa_circ_0005486	hsa_circ_0006834
hsa_circ_0001676	hsa_circ_0001699	hsa_circ_0002485	hsa_circ_0005542	hsa_circ_0006863
hsa_circ_0001678	hsa_circ_0001700	hsa_circ_0002492	hsa_circ_0005567	hsa_circ_0006882
hsa_circ_0001680	hsa_circ_0001709	hsa_circ_0002501	hsa_circ_0005600	hsa_circ_0006916
hsa_circ_0001681	hsa_circ_0001721	hsa_circ_0002563	hsa_circ_0005615	hsa_circ_0006935
hsa_circ_0001683	hsa_circ_0001722	hsa_circ_0002564	hsa_circ_0005654	hsa_circ_0006968
hsa_circ_0001684	hsa_circ_0001725	hsa_circ_0002576	hsa_circ_0005695	hsa_circ_0006979
hsa_circ_0001685	hsa_circ_0001726	hsa_circ_0002607	hsa_circ_0005704	hsa_circ_0006987
hsa_circ_0001686	hsa_circ_0001727	hsa_circ_0002617	hsa_circ_0005881	hsa_circ_0007128
hsa_circ_0001687	hsa_circ_0001739	hsa_circ_0002634	hsa_circ_0005887	hsa_circ_0007162
hsa_circ_0001696	hsa_circ_0001740	hsa_circ_0002663	hsa_circ_0005904	hsa_circ_0007218
hsa_circ_0001699	hsa_circ_0001741	hsa_circ_0002675	hsa_circ_0005939	hsa_circ_0007283
hsa_circ_0001700	hsa_circ_0001742	hsa_circ_0002690	hsa_circ_0005941	hsa_circ_0007290
hsa_circ_0001709	hsa_circ_0001746	hsa_circ_0002692	hsa_circ_0005977	hsa_circ_0007308
hsa_circ_0001721	hsa_circ_0001747	hsa_circ_0002755	hsa_circ_0005982	hsa_circ_0007334
hsa_circ_0001723	hsa_circ_0001756	hsa_circ_0002789	hsa_circ_0006041	hsa_circ_0007375
hsa_circ_0001725	hsa_circ_0001766	hsa_circ_0002795	hsa_circ_0006117	hsa_circ_0007444
hsa_circ_0001726	hsa_circ_0001769	hsa_circ_0002854	hsa_circ_0006123	hsa_circ_0007476
hsa_circ_0001727	hsa_circ_0001771	hsa_circ_0002873	hsa_circ_0006151	hsa_circ_0007542
hsa_circ_0001739	hsa_circ_0001772	hsa_circ_0002883	hsa_circ_0006156	hsa_circ_0007567
hsa_circ_0001741	hsa_circ_0001773	hsa_circ_0002886	hsa_circ_0006204	hsa_circ_0007637
hsa_circ_0001742	hsa_circ_0001785	hsa_circ_0002887	hsa_circ_0006208	hsa_circ_0007646
hsa_circ_0001746	hsa_circ_0001788	hsa_circ_0002925	hsa_circ_0006341	hsa_circ_0007694
hsa_circ_0001747	hsa_circ_0001793	hsa_circ_0002940	hsa_circ_0006354	hsa_circ_0007695
hsa_circ_0001750	hsa_circ_0001796	hsa_circ_0002968	hsa_circ_0006364	hsa_circ_0007707
hsa_circ_0001753	hsa_circ_0001801	hsa_circ_0002972	hsa_circ_0006365	hsa_circ_0007723
hsa_circ_0001756	hsa_circ_0001810	hsa_circ_0002985	hsa_circ_0006382	hsa_circ_0007736
hsa_circ_0001757	hsa_circ_0001811	hsa_circ_0003007	hsa_circ_0006386	hsa_circ_0007777
hsa_circ_0001766	hsa_circ_0001819	hsa_circ_0003013	hsa_circ_0006420	hsa_circ_0007786
hsa_circ_0001769	hsa_circ_0001821	hsa_circ_0003028	hsa_circ_0006480	hsa_circ_0007822
hsa_circ_0001770	hsa_circ_0001824	hsa_circ_0003032	hsa_circ_0006501	hsa_circ_0007827
hsa_circ_0001771	hsa_circ_0001829	hsa_circ_0003045	hsa_circ_0006508	hsa_circ_0007883
hsa_circ_0001772	hsa_circ_0001839	hsa_circ_0003051	hsa_circ_0006531	hsa_circ_0007905
hsa_circ_0001785	hsa_circ_0001847	hsa_circ_0003054	hsa_circ_0006545	hsa_circ_0007930
hsa_circ_0001788	hsa_circ_0001848	hsa_circ_0003145	hsa_circ_0006602	hsa_circ_0008010
hsa_circ_0001796	hsa_circ_0001851	hsa_circ_0003162	hsa_circ_0006603	hsa_circ_0008021
hsa_circ_0001798	hsa_circ_0001852	hsa_circ_0003171	hsa_circ_0006618	hsa_circ_0008080
hsa_circ_0001801	hsa_circ_0001855	hsa_circ_0003179	hsa_circ_0006665	hsa_circ_0008106
hsa_circ_0001807	hsa_circ_0001861	hsa_circ_0003187	hsa_circ_0006773	hsa_circ_0008122
hsa_circ_0001810	hsa_circ_0001865	hsa_circ_0003192	hsa_circ_0006804	hsa_circ_0008155
hsa_circ_0001811	hsa_circ_0001868	hsa_circ_0003196	hsa_circ_0006836	hsa_circ_0008199
hsa_circ_0001821	hsa_circ_0001875	hsa_circ_0003218	hsa_circ_0006934	hsa_circ_0008202
hsa_circ_0001824	hsa_circ_0001882	hsa_circ_0003247	hsa_circ_0006935	hsa_circ_0008207
hsa_circ_0001829	hsa_circ_0001890	hsa_circ_0003250	hsa_circ_0006956	hsa_circ_0008213
hsa_circ_0001839	hsa_circ_0001895	hsa_circ_0003267	hsa_circ_0007067	hsa_circ_0008234
hsa_circ_0001847	hsa_circ_0001900	hsa_circ_0003270	hsa_circ_0007081	hsa_circ_0008285
hsa_circ_0001849	hsa_circ_0001911	hsa_circ_0003288	hsa_circ_0007085	hsa_circ_0008309
hsa_circ_0001851	hsa_circ_0001916	hsa_circ_0003295	hsa_circ_0007108	hsa_circ_0008324
hsa_circ_0001861	hsa_circ_0001921	hsa_circ_0003302	hsa_circ_0007127	hsa_circ_0008346
hsa_circ_0001865	hsa_circ_0001922	hsa_circ_0003338	hsa_circ_0007142	hsa_circ_0008466
hsa_circ_0001868	hsa_circ_0001982	hsa_circ_0003345	hsa_circ_0007162	hsa_circ_0008500
hsa_circ_0001875	hsa_circ_0002004	hsa_circ_0003357	hsa_circ_0007195	hsa_circ_0008501
hsa_circ_0001876	hsa_circ_0002007	hsa_circ_0003410	hsa_circ_0007290	hsa_circ_0008512
hsa_circ_0001880	hsa_circ_0002008	hsa_circ_0003413	hsa_circ_0007291	hsa_circ_0008583
hsa_circ_0001882	hsa_circ_0002024	hsa_circ_0003426	hsa_circ_0007292	hsa_circ_0008587
hsa_circ_0001890	hsa_circ_0002029	hsa_circ_0003428	hsa_circ_0007325	hsa_circ_0008639
hsa_circ_0001900	hsa_circ_0002041	hsa_circ_0003467	hsa_circ_0007334	hsa_circ_0008648
hsa_circ_0001910	hsa_circ_0002051	hsa_circ_0003472	hsa_circ_0007353	hsa_circ_0008655
hsa_circ_0001911	hsa_circ_0002058	hsa_circ_0003500	hsa_circ_0007375	hsa_circ_0008679
hsa_circ_0001917	hsa_circ_0002069	hsa_circ_0003511	hsa_circ_0007444	hsa_circ_0008759
hsa_circ_0001922	hsa_circ_0002080	hsa_circ_0003524	hsa_circ_0007554	hsa_circ_0008768
hsa_circ_0001946	hsa_circ_0002089	hsa_circ_0003602	hsa_circ_0007637	hsa_circ_0008774
hsa_circ_0001956	hsa_circ_0002093	hsa_circ_0003632	hsa_circ_0007656	hsa_circ_0008783
hsa_circ_0001982	hsa_circ_0002097	hsa_circ_0003659	hsa_circ_0007669	hsa_circ_0008836
hsa_circ_0001988	hsa_circ_0002100	hsa_circ_0003684	hsa_circ_0007672	hsa_circ_0008865
hsa_circ_0002015	hsa_circ_0002111	hsa_circ_0003694	hsa_circ_0007723	hsa_circ_0008934
hsa_circ_0002028	hsa_circ_0002120	hsa_circ_0003793	hsa_circ_0007743	hsa_circ_0008952
hsa_circ_0002029	hsa_circ_0002132	hsa_circ_0003805	hsa_circ_0007761	hsa_circ_0008967
hsa_circ_0002041	hsa_circ_0002141	hsa_circ_0003810	hsa_circ_0007827	hsa_circ_0009013
hsa_circ_0002051	hsa_circ_0002151	hsa_circ_0003814	hsa_circ_0007883	hsa_circ_0009021
hsa_circ_0002058	hsa_circ_0002158	hsa_circ_0003823	hsa_circ_0007905	hsa_circ_0009027
hsa_circ_0002069	hsa_circ_0002162	hsa_circ_0003838	hsa_circ_0007958	hsa_circ_0009029
hsa_circ_0002073	hsa_circ_0002186	hsa_circ_0003848	hsa_circ_0007976	hsa_circ_0009043
hsa_circ_0002080	hsa_circ_0002191	hsa_circ_0003856	hsa_circ_0008032	hsa_circ_0009076
hsa_circ_0002089	hsa_circ_0002211	hsa_circ_0003857	hsa_circ_0008139	hsa_circ_0009112
hsa_circ_0002100	hsa_circ_0002215	hsa_circ_0003871	hsa_circ_0008150	hsa_circ_0009133
hsa_circ_0002105	hsa_circ_0002229	hsa_circ_0003910	hsa_circ_0008201	hsa_circ_0009141
hsa_circ_0002107	hsa_circ_0002240	hsa_circ_0003942	hsa_circ_0008202	hsa_circ_0009156
hsa_circ_0002109	hsa_circ_0002257	hsa_circ_0003947	hsa_circ_0008274	hsa_circ_0009362
hsa_circ_0002111	hsa_circ_0002271	hsa_circ_0003951	hsa_circ_0008278	hsa_circ_0010023
hsa_circ_0002134	hsa_circ_0002274	hsa_circ_0003958	hsa_circ_0008285	hsa_circ_0011571
hsa_circ_0002138	hsa_circ_0002286	hsa_circ_0003963	hsa_circ_0008345	hsa_circ_0012434
hsa_circ_0002141	hsa_circ_0002301	hsa_circ_0003967	hsa_circ_0008375	hsa_circ_0012553
hsa_circ_0002151	hsa_circ_0002302	hsa_circ_0003974	hsa_circ_0008394	hsa_circ_0013167
hsa_circ_0002152	hsa_circ_0002349	hsa_circ_0003990	hsa_circ_0008459	hsa_circ_0013252
hsa_circ_0002154	hsa_circ_0002351	hsa_circ_0004001	hsa_circ_0008460	hsa_circ_0014606
hsa_circ_0002158	hsa_circ_0002362	hsa_circ_0004039	hsa_circ_0008494	hsa_circ_0014614
hsa_circ_0002162	hsa_circ_0002369	hsa_circ_0004052	hsa_circ_0008521	hsa_circ_0015373
hsa_circ_0002180	hsa_circ_0002371	hsa_circ_0004058	hsa_circ_0008561	hsa_circ_0015837
hsa_circ_0002186	hsa_circ_0002374	hsa_circ_0004103	hsa_circ_0008679	hsa_circ_0015839
hsa_circ_0002190	hsa_circ_0002375	hsa_circ_0004110	hsa_circ_0008698	hsa_circ_0016599
hsa_circ_0002193	hsa_circ_0002387	hsa_circ_0004119	hsa_circ_0008798	hsa_circ_0016600
hsa_circ_0002199	hsa_circ_0002398	hsa_circ_0004127	hsa_circ_0008812	hsa_circ_0016601
hsa_circ_0002207	hsa_circ_0002402	hsa_circ_0004148	hsa_circ_0008817	hsa_circ_0017586
hsa_circ_0002211	hsa_circ_0002431	hsa_circ_0004156	hsa_circ_0008934	hsa_circ_0017628
hsa_circ_0002215	hsa_circ_0002434	hsa_circ_0004172	hsa_circ_0008952	hsa_circ_0018039
hsa_circ_0002220	hsa_circ_0002454	hsa_circ_0004189	hsa_circ_0008967	hsa_circ_0018168
hsa_circ_0002229	hsa_circ_0002457	hsa_circ_0004243	hsa_circ_0009021	hsa_circ_0018998
hsa_circ_0002237	hsa_circ_0002468	hsa_circ_0004293	hsa_circ_0009027	hsa_circ_0020093
hsa_circ_0002260	hsa_circ_0002472	hsa_circ_0004300	hsa_circ_0009043	hsa_circ_0021089
hsa_circ_0002263	hsa_circ_0002473	hsa_circ_0004356	hsa_circ_0009104	hsa_circ_0021570
hsa_circ_0002266	hsa_circ_0002480	hsa_circ_0004365	hsa_circ_0009140	hsa_circ_0021712
hsa_circ_0002268	hsa_circ_0002483	hsa_circ_0004372	hsa_circ_0009141	hsa_circ_0023340
hsa_circ_0002274	hsa_circ_0002484	hsa_circ_0004383	hsa_circ_0009145	hsa_circ_0023936
hsa_circ_0002278	hsa_circ_0002490	hsa_circ_0004392	hsa_circ_0009154	hsa_circ_0024085
hsa_circ_0002289	hsa_circ_0002501	hsa_circ_0004425	hsa_circ_0009172	hsa_circ_0024296
hsa_circ_0002301	hsa_circ_0002512	hsa_circ_0004435	hsa_circ_0009175	hsa_circ_0029192
hsa_circ_0002302	hsa_circ_0002533	hsa_circ_0004437	hsa_circ_0009362	hsa_circ_0029614
hsa_circ_0002338	hsa_circ_0002538	hsa_circ_0004458	hsa_circ_0011536	hsa_circ_0030069
hsa_circ_0002343	hsa_circ_0002553	hsa_circ_0004493	hsa_circ_0011571	hsa_circ_0032029
hsa_circ_0002351	hsa_circ_0002560	hsa_circ_0004513	hsa_circ_0012553	hsa_circ_0032876
hsa_circ_0002362	hsa_circ_0002563	hsa_circ_0004516	hsa_circ_0012986	hsa_circ_0032877
hsa_circ_0002372	hsa_circ_0002564	hsa_circ_0004524	hsa_circ_0013048	hsa_circ_0032883
hsa_circ_0002374	hsa_circ_0002570	hsa_circ_0004558	hsa_circ_0013652	hsa_circ_0035052
hsa_circ_0002387	hsa_circ_0002601	hsa_circ_0004587	hsa_circ_0013953	hsa_circ_0035214
hsa_circ_0002394	hsa_circ_0002602	hsa_circ_0004589	hsa_circ_0014614	hsa_circ_0035796
hsa_circ_0002398	hsa_circ_0002605	hsa_circ_0004592	hsa_circ_0014717	hsa_circ_0036627
hsa_circ_0002431	hsa_circ_0002607	hsa_circ_0004604	hsa_circ_0015261	hsa_circ_0039927
hsa_circ_0002448	hsa_circ_0002617	hsa_circ_0004605	hsa_circ_0016334	hsa_circ_0041011
hsa_circ_0002454	hsa_circ_0002642	hsa_circ_0004630	hsa_circ_0016508	hsa_circ_0041739
hsa_circ_0002457	hsa_circ_0002647	hsa_circ_0004666	hsa_circ_0016599	hsa_circ_0045864
hsa_circ_0002468	hsa_circ_0002660	hsa_circ_0004670	hsa_circ_0016600	hsa_circ_0045949
hsa_circ_0002472	hsa_circ_0002663	hsa_circ_0004674	hsa_circ_0016601	hsa_circ_0046843
hsa_circ_0002473	hsa_circ_0002665	hsa_circ_0004689	hsa_circ_0016866	hsa_circ_0046999
hsa_circ_0002478	hsa_circ_0002669	hsa_circ_0004717	hsa_circ_0016867	hsa_circ_0050463
hsa_circ_0002483	hsa_circ_0002675	hsa_circ_0004719	hsa_circ_0017439	hsa_circ_0053413
hsa_circ_0002484	hsa_circ_0002681	hsa_circ_0004776	hsa_circ_0017586	hsa_circ_0053535
hsa_circ_0002490	hsa_circ_0002688	hsa_circ_0004791	hsa_circ_0017636	hsa_circ_0054498
hsa_circ_0002494	hsa_circ_0002691	hsa_circ_0004804	hsa_circ_0017683	hsa_circ_0054525
hsa_circ_0002496	hsa_circ_0002732	hsa_circ_0004815	hsa_circ_0018168	hsa_circ_0055161
hsa_circ_0002501	hsa_circ_0002744	hsa_circ_0004817	hsa_circ_0020028	hsa_circ_0055229
hsa_circ_0002505	hsa_circ_0002754	hsa_circ_0004825	hsa_circ_0020091	hsa_circ_0055239
hsa_circ_0002512	hsa_circ_0002755	hsa_circ_0004849	hsa_circ_0020093	hsa_circ_0056012
hsa_circ_0002553	hsa_circ_0002766	hsa_circ_0004870	hsa_circ_0021155	hsa_circ_0058039
hsa_circ_0002557	hsa_circ_0002795	hsa_circ_0004873	hsa_circ_0021570	hsa_circ_0058040
hsa_circ_0002562	hsa_circ_0002809	hsa_circ_0004878	hsa_circ_0023340	hsa_circ_0058493
hsa_circ_0002563	hsa_circ_0002847	hsa_circ_0004904	hsa_circ_0024604	hsa_circ_0058764
hsa_circ_0002566	hsa_circ_0002850	hsa_circ_0004950	hsa_circ_0025839	hsa_circ_0060144
hsa_circ_0002570	hsa_circ_0002863	hsa_circ_0004996	hsa_circ_0031583	hsa_circ_0062603
hsa_circ_0002590	hsa_circ_0002876	hsa_circ_0005013	hsa_circ_0031939	hsa_circ_0062649
hsa_circ_0002598	hsa_circ_0002886	hsa_circ_0005078	hsa_circ_0032029	hsa_circ_0062654
hsa_circ_0002602	hsa_circ_0002901	hsa_circ_0005085	hsa_circ_0032115	hsa_circ_0064555
hsa_circ_0002617	hsa_circ_0002903	hsa_circ_0005102	hsa_circ_0032116	hsa_circ_0064615
hsa_circ_0002633	hsa_circ_0002910	hsa_circ_0005114	hsa_circ_0032649	hsa_circ_0064616
hsa_circ_0002642	hsa_circ_0002918	hsa_circ_0005131	hsa_circ_0032873	hsa_circ_0065249
hsa_circ_0002651	hsa_circ_0002925	hsa_circ_0005161	hsa_circ_0032875	hsa_circ_0065307
hsa_circ_0002668	hsa_circ_0002926	hsa_circ_0005164	hsa_circ_0032876	hsa_circ_0066874
hsa_circ_0002669	hsa_circ_0002940	hsa_circ_0005230	hsa_circ_0032877	hsa_circ_0069285
hsa_circ_0002686	hsa_circ_0002968	hsa_circ_0005231	hsa_circ_0032880	hsa_circ_0069443
hsa_circ_0002688	hsa_circ_0002972	hsa_circ_0005232	hsa_circ_0032943	hsa_circ_0069492
hsa_circ_0002702	hsa_circ_0003000	hsa_circ_0005235	hsa_circ_0034293	hsa_circ_0069613
hsa_circ_0002708	hsa_circ_0003007	hsa_circ_0005245	hsa_circ_0034754	hsa_circ_0069748
hsa_circ_0002713	hsa_circ_0003013	hsa_circ_0005263	hsa_circ_0034803	hsa_circ_0070036
hsa_circ_0002714	hsa_circ_0003018	hsa_circ_0005273	hsa_circ_0034880	hsa_circ_0070039
hsa_circ_0002722	hsa_circ_0003026	hsa_circ_0005332	hsa_circ_0034982	hsa_circ_0070562
hsa_circ_0002724	hsa_circ_0003028	hsa_circ_0005348	hsa_circ_0035292	hsa_circ_0070960
hsa_circ_0002743	hsa_circ_0003036	hsa_circ_0005353	hsa_circ_0037002	hsa_circ_0071422
hsa_circ_0002744	hsa_circ_0003039	hsa_circ_0005372	hsa_circ_0039929	hsa_circ_0071520
hsa_circ_0002750	hsa_circ_0003057	hsa_circ_0005374	hsa_circ_0039943	hsa_circ_0072688
hsa_circ_0002755	hsa_circ_0003074	hsa_circ_0005399	hsa_circ_0040414	hsa_circ_0073177
hsa_circ_0002782	hsa_circ_0003119	hsa_circ_0005420	hsa_circ_0044709	hsa_circ_0073222
hsa_circ_0002789	hsa_circ_0003141	hsa_circ_0005480	hsa_circ_0044836	hsa_circ_0073236
hsa_circ_0002792	hsa_circ_0003161	hsa_circ_0005486	hsa_circ_0045202	hsa_circ_0074932
hsa_circ_0002805	hsa_circ_0003162	hsa_circ_0005519	hsa_circ_0046843	hsa_circ_0075341
hsa_circ_0002842	hsa_circ_0003164	hsa_circ_0005542	hsa_circ_0047720	hsa_circ_0075796
hsa_circ_0002854	hsa_circ_0003166	hsa_circ_0005549	hsa_circ_0049462	hsa_circ_0075828
hsa_circ_0002876	hsa_circ_0003171	hsa_circ_0005566	hsa_circ_0053441	hsa_circ_0076952
hsa_circ_0002886	hsa_circ_0003183	hsa_circ_0005591	hsa_circ_0054211	hsa_circ_0077425
hsa_circ_0002891	hsa_circ_0003187	hsa_circ_0005612	hsa_circ_0054598	hsa_circ_0077519
hsa_circ_0002901	hsa_circ_0003192	hsa_circ_0005613	hsa_circ_0054853	hsa_circ_0077657
hsa_circ_0002908	hsa_circ_0003196	hsa_circ_0005615	hsa_circ_0055235	hsa_circ_0077892
hsa_circ_0002912	hsa_circ_0003214	hsa_circ_0005650	hsa_circ_0055239	hsa_circ_0078617
hsa_circ_0002924	hsa_circ_0003218	hsa_circ_0005654	hsa_circ_0058040	hsa_circ_0078768
hsa_circ_0002925	hsa_circ_0003221	hsa_circ_0005677	hsa_circ_0058051	hsa_circ_0078784
hsa_circ_0002926	hsa_circ_0003235	hsa_circ_0005692	hsa_circ_0060735	hsa_circ_0079422
hsa_circ_0002940	hsa_circ_0003247	hsa_circ_0005720	hsa_circ_0062321	hsa_circ_0079929
hsa_circ_0002947	hsa_circ_0003253	hsa_circ_0005791	hsa_circ_0062603	hsa_circ_0080414
hsa_circ_0002954	hsa_circ_0003267	hsa_circ_0005836	hsa_circ_0062649	hsa_circ_0081006
hsa_circ_0002968	hsa_circ_0003288	hsa_circ_0005841	hsa_circ_0063865	hsa_circ_0082096
hsa_circ_0002980	hsa_circ_0003295	hsa_circ_0005847	hsa_circ_0064555	hsa_circ_0082273
hsa_circ_0002987	hsa_circ_0003296	hsa_circ_0005881	hsa_circ_0064643	hsa_circ_0082452
hsa_circ_0003000	hsa_circ_0003298	hsa_circ_0005900	hsa_circ_0064644	hsa_circ_0082574
hsa_circ_0003004	hsa_circ_0003302	hsa_circ_0005909	hsa_circ_0065034	hsa_circ_0083465
hsa_circ_0003007	hsa_circ_0003327	hsa_circ_0005925	hsa_circ_0066608	hsa_circ_0083861
hsa_circ_0003013	hsa_circ_0003338	hsa_circ_0005939	hsa_circ_0066776	hsa_circ_0084464
hsa_circ_0003026	hsa_circ_0003340	hsa_circ_0005965	hsa_circ_0067098	hsa_circ_0084582
hsa_circ_0003028	hsa_circ_0003345	hsa_circ_0005970	hsa_circ_0069443	hsa_circ_0085465
hsa_circ_0003036	hsa_circ_0003390	hsa_circ_0005974	hsa_circ_0069613	hsa_circ_0085611
hsa_circ_0003038	hsa_circ_0003408	hsa_circ_0005982	hsa_circ_0069821	hsa_circ_0085616
hsa_circ_0003045	hsa_circ_0003410	hsa_circ_0005987	hsa_circ_0069981	hsa_circ_0086461
hsa_circ_0003051	hsa_circ_0003423	hsa_circ_0006034	hsa_circ_0070039	hsa_circ_0086735
hsa_circ_0003054	hsa_circ_0003426	hsa_circ_0006041	hsa_circ_0070396	hsa_circ_0087248
hsa_circ_0003074	hsa_circ_0003428	hsa_circ_0006052	hsa_circ_0070562	hsa_circ_0087357
hsa_circ_0003101	hsa_circ_0003430	hsa_circ_0006062	hsa_circ_0070680	hsa_circ_0087378
hsa_circ_0003102	hsa_circ_0003438	hsa_circ_0006095	hsa_circ_0070692	hsa_circ_0087386
hsa_circ_0003110	hsa_circ_0003441	hsa_circ_0006117	hsa_circ_0070959	hsa_circ_0087391
hsa_circ_0003119	hsa_circ_0003456	hsa_circ_0006127	hsa_circ_0071106	hsa_circ_0087960
hsa_circ_0003122	hsa_circ_0003478	hsa_circ_0006135	hsa_circ_0071422	hsa_circ_0088427
hsa_circ_0003141	hsa_circ_0003484	hsa_circ_0006146	hsa_circ_0072780	hsa_circ_0088635
hsa_circ_0003145	hsa_circ_0003489	hsa_circ_0006151	hsa_circ_0073371	hsa_circ_0089282
hsa_circ_0003154	hsa_circ_0003500	hsa_circ_0006156	hsa_circ_0074368	hsa_circ_0091137
hsa_circ_0003162	hsa_circ_0003501	hsa_circ_0006188	hsa_circ_0074371	hsa_circ_0092631
hsa_circ_0003164	hsa_circ_0003507	hsa_circ_0006208	hsa_circ_0075158	hsa_circ_0092703
hsa_circ_0003171	hsa_circ_0003511	hsa_circ_0006211	hsa_circ_0075303	hsa_circ_0092763
hsa_circ_0003177	hsa_circ_0003513	hsa_circ_0006254	hsa_circ_0075796	hsa_circ_0092796
hsa_circ_0003179	hsa_circ_0003517	hsa_circ_0006256	hsa_circ_0077083	hsa_circ_0093307
hsa_circ_0003180	hsa_circ_0003524	hsa_circ_0006258	hsa_circ_0077528	hsa_circ_0093413
hsa_circ_0003205	hsa_circ_0003549	hsa_circ_0006297	hsa_circ_0078724	hsa_circ_0093546
hsa_circ_0003206	hsa_circ_0003550	hsa_circ_0006354	hsa_circ_0079422	hsa_circ_0093951
hsa_circ_0003214	hsa_circ_0003559	hsa_circ_0006357	hsa_circ_0079812	hsa_circ_0093996
hsa_circ_0003218	hsa_circ_0003566	hsa_circ_0006365	hsa_circ_0079884	hsa_circ_0094093
hsa_circ_0003219	hsa_circ_0003572	hsa_circ_0006373	hsa_circ_0079929	hsa_circ_0094190
hsa_circ_0003221	hsa_circ_0003587	hsa_circ_0006376	hsa_circ_0080414	hsa_circ_0094701
hsa_circ_0003247	hsa_circ_0003608	hsa_circ_0006382	hsa_circ_0080420	hsa_circ_0095289
hsa_circ_0003258	hsa_circ_0003611	hsa_circ_0006409	hsa_circ_0081751	hsa_circ_0095626
hsa_circ_0003267	hsa_circ_0003618	hsa_circ_0006410	hsa_circ_0082096	hsa_circ_0095652
hsa_circ_0003270	hsa_circ_0003620	hsa_circ_0006493	hsa_circ_0082452	hsa_circ_0095867
hsa_circ_0003295	hsa_circ_0003624	hsa_circ_0006501	hsa_circ_0082586	hsa_circ_0095884
hsa_circ_0003298	hsa_circ_0003632	hsa_circ_0006508	hsa_circ_0082650	hsa_circ_0096122
hsa_circ_0003316	hsa_circ_0003655	hsa_circ_0006527	hsa_circ_0083756	hsa_circ_0096129
hsa_circ_0003327	hsa_circ_0003677	hsa_circ_0006528	hsa_circ_0083789	hsa_circ_0096132
hsa_circ_0003337	hsa_circ_0003690	hsa_circ_0006531	hsa_circ_0084582	hsa_circ_0096133
hsa_circ_0003340	hsa_circ_0003694	hsa_circ_0006535	hsa_circ_0084622	hsa_circ_0096134
hsa_circ_0003357	hsa_circ_0003698	hsa_circ_0006618	hsa_circ_0085458	hsa_circ_0096135
hsa_circ_0003366	hsa_circ_0003702	hsa_circ_0006656	hsa_circ_0085616	hsa_circ_0096136
hsa_circ_0003394	hsa_circ_0003718	hsa_circ_0006665	hsa_circ_0087357	hsa_circ_0096139
hsa_circ_0003413	hsa_circ_0003758	hsa_circ_0006667	hsa_circ_0087391	hsa_circ_0096141
hsa_circ_0003426	hsa_circ_0003797	hsa_circ_0006718	hsa_circ_0087938	hsa_circ_0096144
hsa_circ_0003428	hsa_circ_0003810	hsa_circ_0006725	hsa_circ_0087960	hsa_circ_0096155
hsa_circ_0003441	hsa_circ_0003823	hsa_circ_0006773	hsa_circ_0088062	hsa_circ_0096171
hsa_circ_0003449	hsa_circ_0003831	hsa_circ_0006776	hsa_circ_0088265	hsa_circ_0096297
hsa_circ_0003451	hsa_circ_0003832	hsa_circ_0006784	hsa_circ_0088284	hsa_circ_0096633
hsa_circ_0003456	hsa_circ_0003848	hsa_circ_0006794	hsa_circ_0088633	hsa_circ_0097441
hsa_circ_0003457	hsa_circ_0003853	hsa_circ_0006796	hsa_circ_0089489	hsa_circ_0097589
hsa_circ_0003458	hsa_circ_0003855	hsa_circ_0006805	hsa_circ_0090049	hsa_circ_0097719
hsa_circ_0003472	hsa_circ_0003863	hsa_circ_0006834	hsa_circ_0092763	hsa_circ_0097884
hsa_circ_0003478	hsa_circ_0003865	hsa_circ_0006884	hsa_circ_0092796	hsa_circ_0098291
hsa_circ_0003484	hsa_circ_0003866	hsa_circ_0006894	hsa_circ_0092869	hsa_circ_0098687
hsa_circ_0003489	hsa_circ_0003883	hsa_circ_0006896	hsa_circ_0093168	hsa_circ_0098797
hsa_circ_0003500	hsa_circ_0003889	hsa_circ_0006900	hsa_circ_0093865	hsa_circ_0098836
hsa_circ_0003501	hsa_circ_0003910	hsa_circ_0006904	hsa_circ_0093996	hsa_circ_0099287
hsa_circ_0003512	hsa_circ_0003911	hsa_circ_0006908	hsa_circ_0093998	hsa_circ_0099402
hsa_circ_0003520	hsa_circ_0003914	hsa_circ_0006916	hsa_circ_0094094	hsa_circ_0099549
hsa_circ_0003525	hsa_circ_0003930	hsa_circ_0006935	hsa_circ_0094651	hsa_circ_0099769
hsa_circ_0003576	hsa_circ_0003942	hsa_circ_0006956	hsa_circ_0095155	hsa_circ_0099825
hsa_circ_0003580	hsa_circ_0003949	hsa_circ_0006961	hsa_circ_0095769	hsa_circ_0099836
hsa_circ_0003608	hsa_circ_0003951	hsa_circ_0006971	hsa_circ_0095868	hsa_circ_0100006
hsa_circ_0003618	hsa_circ_0003958	hsa_circ_0006988	hsa_circ_0095978	hsa_circ_0100273
hsa_circ_0003620	hsa_circ_0003967	hsa_circ_0007002	hsa_circ_0096051	hsa_circ_0100604
hsa_circ_0003624	hsa_circ_0003990	hsa_circ_0007068	hsa_circ_0096134	hsa_circ_0100605
hsa_circ_0003632	hsa_circ_0004001	hsa_circ_0007084	hsa_circ_0096141	hsa_circ_0100812
hsa_circ_0003659	hsa_circ_0004030	hsa_circ_0007092	hsa_circ_0096318	hsa_circ_0100819
hsa_circ_0003677	hsa_circ_0004057	hsa_circ_0007099	hsa_circ_0096404	hsa_circ_0101416
hsa_circ_0003691	hsa_circ_0004058	hsa_circ_0007113	hsa_circ_0096554	hsa_circ_0101432
hsa_circ_0003693	hsa_circ_0004062	hsa_circ_0007158	hsa_circ_0096614	hsa_circ_0101484
hsa_circ_0003694	hsa_circ_0004083	hsa_circ_0007162	hsa_circ_0097216	hsa_circ_0101802
hsa_circ_0003733	hsa_circ_0004086	hsa_circ_0007180	hsa_circ_0097834	hsa_circ_0102217
hsa_circ_0003748	hsa_circ_0004113	hsa_circ_0007207	hsa_circ_0097878	hsa_circ_0102334
hsa_circ_0003795	hsa_circ_0004127	hsa_circ_0007209	hsa_circ_0098687	hsa_circ_0102791
hsa_circ_0003796	hsa_circ_0004189	hsa_circ_0007232	hsa_circ_0098797	hsa_circ_0102796
hsa_circ_0003805	hsa_circ_0004214	hsa_circ_0007290	hsa_circ_0098824	hsa_circ_0103594
hsa_circ_0003810	hsa_circ_0004220	hsa_circ_0007292	hsa_circ_0099004	hsa_circ_0104382
hsa_circ_0003814	hsa_circ_0004223	hsa_circ_0007313	hsa_circ_0099076	hsa_circ_0104927
hsa_circ_0003828	hsa_circ_0004237	hsa_circ_0007325	hsa_circ_0099549	hsa_circ_0105101
hsa_circ_0003832	hsa_circ_0004243	hsa_circ_0007332	hsa_circ_0099770	hsa_circ_0105267
hsa_circ_0003848	hsa_circ_0004245	hsa_circ_0007334	hsa_circ_0099775	hsa_circ_0105408
hsa_circ_0003856	hsa_circ_0004248	hsa_circ_0007345	hsa_circ_0099805	hsa_circ_0105424
hsa_circ_0003857	hsa_circ_0004269	hsa_circ_0007375	hsa_circ_0099834	hsa_circ_0106574
hsa_circ_0003865	hsa_circ_0004270	hsa_circ_0007395	hsa_circ_0100414	hsa_circ_0107051
hsa_circ_0003866	hsa_circ_0004271	hsa_circ_0007439	hsa_circ_0101041	hsa_circ_0107180
hsa_circ_0003871	hsa_circ_0004273	hsa_circ_0007444	hsa_circ_0101358	hsa_circ_0107403
hsa_circ_0003874	hsa_circ_0004277	hsa_circ_0007460	hsa_circ_0101405	hsa_circ_0107435
hsa_circ_0003875	hsa_circ_0004293	hsa_circ_0007466	hsa_circ_0101432	hsa_circ_0107651
hsa_circ_0003877	hsa_circ_0004306	hsa_circ_0007476	hsa_circ_0101484	hsa_circ_0107922
hsa_circ_0003885	hsa_circ_0004312	hsa_circ_0007494	hsa_circ_0101802	hsa_circ_0107965
hsa_circ_0003903	hsa_circ_0004321	hsa_circ_0007496	hsa_circ_0102789	hsa_circ_0108045
hsa_circ_0003910	hsa_circ_0004338	hsa_circ_0007511	hsa_circ_0102791	hsa_circ_0108064
hsa_circ_0003914	hsa_circ_0004343	hsa_circ_0007538	hsa_circ_0102873	hsa_circ_0108332
hsa_circ_0003945	hsa_circ_0004361	hsa_circ_0007542	hsa_circ_0103076	hsa_circ_0109315
hsa_circ_0003951	hsa_circ_0004364	hsa_circ_0007567	hsa_circ_0103933	hsa_circ_0109477
hsa_circ_0003958	hsa_circ_0004365	hsa_circ_0007592	hsa_circ_0104833	hsa_circ_0109622
hsa_circ_0003961	hsa_circ_0004368	hsa_circ_0007609	hsa_circ_0105083	hsa_circ_0109919
hsa_circ_0003965	hsa_circ_0004369	hsa_circ_0007658	hsa_circ_0105109	hsa_circ_0110403
hsa_circ_0003967	hsa_circ_0004381	hsa_circ_0007676	hsa_circ_0105341	hsa_circ_0110557
hsa_circ_0003974	hsa_circ_0004383	hsa_circ_0007695	hsa_circ_0105652	hsa_circ_0110890
hsa_circ_0003990	hsa_circ_0004386	hsa_circ_0007716	hsa_circ_0105970	hsa_circ_0111020
hsa_circ_0003991	hsa_circ_0004405	hsa_circ_0007723	hsa_circ_0106392	hsa_circ_0111121
hsa_circ_0004001	hsa_circ_0004412	hsa_circ_0007761	hsa_circ_0106665	hsa_circ_0111513
hsa_circ_0004004	hsa_circ_0004425	hsa_circ_0007788	hsa_circ_0106666	hsa_circ_0111691
hsa_circ_0004015	hsa_circ_0004426	hsa_circ_0007796	hsa_circ_0107003	hsa_circ_0111820
hsa_circ_0004024	hsa_circ_0004458	hsa_circ_0007813	hsa_circ_0107109	hsa_circ_0112024
hsa_circ_0004027	hsa_circ_0004463	hsa_circ_0007822	hsa_circ_0107131	hsa_circ_0112170
hsa_circ_0004030	hsa_circ_0004479	hsa_circ_0007827	hsa_circ_0107359	hsa_circ_0112299
hsa_circ_0004033	hsa_circ_0004491	hsa_circ_0007854	hsa_circ_0107369	hsa_circ_0112448
hsa_circ_0004039	hsa_circ_0004494	hsa_circ_0007864	hsa_circ_0107487	hsa_circ_0112680
hsa_circ_0004058	hsa_circ_0004503	hsa_circ_0007883	hsa_circ_0107723	hsa_circ_0112879
hsa_circ_0004075	hsa_circ_0004511	hsa_circ_0007905	hsa_circ_0107922	hsa_circ_0112919
hsa_circ_0004086	hsa_circ_0004524	hsa_circ_0007959	hsa_circ_0108274	hsa_circ_0112979
hsa_circ_0004096	hsa_circ_0004539	hsa_circ_0007963	hsa_circ_0108457	hsa_circ_0113056
hsa_circ_0004101	hsa_circ_0004558	hsa_circ_0007967	hsa_circ_0108510	hsa_circ_0114535
hsa_circ_0004110	hsa_circ_0004582	hsa_circ_0008032	hsa_circ_0109985	hsa_circ_0114954
hsa_circ_0004119	hsa_circ_0004587	hsa_circ_0008053	hsa_circ_0110318	hsa_circ_0115215
hsa_circ_0004127	hsa_circ_0004592	hsa_circ_0008060	hsa_circ_0110612	hsa_circ_0115422
hsa_circ_0004142	hsa_circ_0004604	hsa_circ_0008063	hsa_circ_0110859	hsa_circ_0116246
hsa_circ_0004148	hsa_circ_0004648	hsa_circ_0008086	hsa_circ_0110881	hsa_circ_0116284
hsa_circ_0004179	hsa_circ_0004666	hsa_circ_0008103	hsa_circ_0110890	hsa_circ_0116321
hsa_circ_0004189	hsa_circ_0004670	hsa_circ_0008139	hsa_circ_0110904	hsa_circ_0116367
hsa_circ_0004210	hsa_circ_0004674	hsa_circ_0008155	hsa_circ_0111121	hsa_circ_0116485
hsa_circ_0004213	hsa_circ_0004680	hsa_circ_0008166	hsa_circ_0111456	hsa_circ_0116499
hsa_circ_0004220	hsa_circ_0004689	hsa_circ_0008199	hsa_circ_0111509	hsa_circ_0116513
hsa_circ_0004223	hsa_circ_0004711	hsa_circ_0008230	hsa_circ_0111574	hsa_circ_0116535
hsa_circ_0004237	hsa_circ_0004724	hsa_circ_0008234	hsa_circ_0111743	hsa_circ_0116649
hsa_circ_0004245	hsa_circ_0004727	hsa_circ_0008274	hsa_circ_0111952	hsa_circ_0116783
hsa_circ_0004265	hsa_circ_0004779	hsa_circ_0008278	hsa_circ_0112156	hsa_circ_0117006
hsa_circ_0004277	hsa_circ_0004783	hsa_circ_0008285	hsa_circ_0112170	hsa_circ_0117732
hsa_circ_0004282	hsa_circ_0004805	hsa_circ_0008298	hsa_circ_0112194	hsa_circ_0118646
hsa_circ_0004300	hsa_circ_0004815	hsa_circ_0008309	hsa_circ_0112434	hsa_circ_0119326
hsa_circ_0004305	hsa_circ_0004833	hsa_circ_0008311	hsa_circ_0112448	hsa_circ_0119626
hsa_circ_0004312	hsa_circ_0004834	hsa_circ_0008316	hsa_circ_0112567	hsa_circ_0119710
hsa_circ_0004321	hsa_circ_0004840	hsa_circ_0008345	hsa_circ_0112879	hsa_circ_0119734
hsa_circ_0004338	hsa_circ_0004849	hsa_circ_0008362	hsa_circ_0112918	hsa_circ_0119945
hsa_circ_0004340	hsa_circ_0004869	hsa_circ_0008459	hsa_circ_0112935	hsa_circ_0120002
hsa_circ_0004343	hsa_circ_0004873	hsa_circ_0008460	hsa_circ_0112979	hsa_circ_0120146
hsa_circ_0004354	hsa_circ_0004874	hsa_circ_0008494	hsa_circ_0113379	hsa_circ_0120210
hsa_circ_0004364	hsa_circ_0004878	hsa_circ_0008500	hsa_circ_0113954	hsa_circ_0120558
hsa_circ_0004365	hsa_circ_0004894	hsa_circ_0008521	hsa_circ_0114130	hsa_circ_0120921
hsa_circ_0004367	hsa_circ_0004904	hsa_circ_0008535	hsa_circ_0114278	hsa_circ_0120969
hsa_circ_0004372	hsa_circ_0004906	hsa_circ_0008542	hsa_circ_0114321	hsa_circ_0120995
hsa_circ_0004374	hsa_circ_0004913	hsa_circ_0008550	hsa_circ_0114384	hsa_circ_0121178
hsa_circ_0004383	hsa_circ_0004920	hsa_circ_0008587	hsa_circ_0114495	hsa_circ_0121271
hsa_circ_0004417	hsa_circ_0004936	hsa_circ_0008631	hsa_circ_0114628	hsa_circ_0121363
hsa_circ_0004423	hsa_circ_0004949	hsa_circ_0008647	hsa_circ_0114956	hsa_circ_0122687
hsa_circ_0004425	hsa_circ_0004956	hsa_circ_0008652	hsa_circ_0115222	hsa_circ_0122834
hsa_circ_0004435	hsa_circ_0004975	hsa_circ_0008655	hsa_circ_0115343	hsa_circ_0123418
hsa_circ_0004458	hsa_circ_0004985	hsa_circ_0008698	hsa_circ_0115521	hsa_circ_0123517
hsa_circ_0004477	hsa_circ_0004996	hsa_circ_0008702	hsa_circ_0115563	hsa_circ_0123983
hsa_circ_0004479	hsa_circ_0005004	hsa_circ_0008732	hsa_circ_0116283	hsa_circ_0124582
hsa_circ_0004484	hsa_circ_0005006	hsa_circ_0008759	hsa_circ_0116313	hsa_circ_0124800
hsa_circ_0004491	hsa_circ_0005013	hsa_circ_0008774	hsa_circ_0116318	hsa_circ_0124903
hsa_circ_0004494	hsa_circ_0005037	hsa_circ_0008783	hsa_circ_0116321	hsa_circ_0124978
hsa_circ_0004524	hsa_circ_0005046	hsa_circ_0008795	hsa_circ_0116513	hsa_circ_0125030
hsa_circ_0004531	hsa_circ_0005047	hsa_circ_0008797	hsa_circ_0116820	hsa_circ_0125348
hsa_circ_0004539	hsa_circ_0005050	hsa_circ_0008813	hsa_circ_0116867	hsa_circ_0125392
hsa_circ_0004543	hsa_circ_0005051	hsa_circ_0008826	hsa_circ_0116897	hsa_circ_0125396
hsa_circ_0004558	hsa_circ_0005075	hsa_circ_0008832	hsa_circ_0116913	hsa_circ_0125440
hsa_circ_0004592	hsa_circ_0005077	hsa_circ_0008846	hsa_circ_0117025	hsa_circ_0125465
hsa_circ_0004595	hsa_circ_0005099	hsa_circ_0008870	hsa_circ_0117027	hsa_circ_0126383
hsa_circ_0004596	hsa_circ_0005102	hsa_circ_0008881	hsa_circ_0118173	hsa_circ_0126387
hsa_circ_0004609	hsa_circ_0005114	hsa_circ_0008932	hsa_circ_0118427	hsa_circ_0126525
hsa_circ_0004622	hsa_circ_0005129	hsa_circ_0008934	hsa_circ_0118985	hsa_circ_0127578
hsa_circ_0004628	hsa_circ_0005164	hsa_circ_0008952	hsa_circ_0119127	hsa_circ_0127670
hsa_circ_0004629	hsa_circ_0005202	hsa_circ_0008967	hsa_circ_0119355	hsa_circ_0127836
hsa_circ_0004630	hsa_circ_0005223	hsa_circ_0009021	hsa_circ_0119624	hsa_circ_0128716
hsa_circ_0004645	hsa_circ_0005230	hsa_circ_0009027	hsa_circ_0119710	hsa_circ_0128768
hsa_circ_0004657	hsa_circ_0005232	hsa_circ_0009031	hsa_circ_0119945	hsa_circ_0128821
hsa_circ_0004666	hsa_circ_0005235	hsa_circ_0009043	hsa_circ_0119954	hsa_circ_0129858
hsa_circ_0004670	hsa_circ_0005246	hsa_circ_0009061	hsa_circ_0119997	hsa_circ_0130069
hsa_circ_0004671	hsa_circ_0005257	hsa_circ_0009140	hsa_circ_0120002	hsa_circ_0130080
hsa_circ_0004674	hsa_circ_0005272	hsa_circ_0009143	hsa_circ_0120036	hsa_circ_0130568
hsa_circ_0004680	hsa_circ_0005278	hsa_circ_0009145	hsa_circ_0120065	hsa_circ_0131004
hsa_circ_0004689	hsa_circ_0005309	hsa_circ_0009154	hsa_circ_0120140	hsa_circ_0131121
hsa_circ_0004709	hsa_circ_0005314	hsa_circ_0009172	hsa_circ_0120209	hsa_circ_0131196
hsa_circ_0004716	hsa_circ_0005315	hsa_circ_0009362	hsa_circ_0120210	hsa_circ_0131202
hsa_circ_0004724	hsa_circ_0005320	hsa_circ_0010023	hsa_circ_0120360	hsa_circ_0131624
hsa_circ_0004751	hsa_circ_0005325	hsa_circ_0010029	hsa_circ_0120732	hsa_circ_0131650
hsa_circ_0004752	hsa_circ_0005332	hsa_circ_0011422	hsa_circ_0120949	hsa_circ_0131796
hsa_circ_0004767	hsa_circ_0005346	hsa_circ_0011536	hsa_circ_0121090	hsa_circ_0132059
hsa_circ_0004779	hsa_circ_0005354	hsa_circ_0011542	hsa_circ_0121270	hsa_circ_0132246
hsa_circ_0004791	hsa_circ_0005405	hsa_circ_0011571	hsa_circ_0121271	hsa_circ_0132255
hsa_circ_0004804	hsa_circ_0005480	hsa_circ_0011821	hsa_circ_0121272	hsa_circ_0132839
hsa_circ_0004805	hsa_circ_0005486	hsa_circ_0012144	hsa_circ_0121363	hsa_circ_0132875
hsa_circ_0004833	hsa_circ_0005490	hsa_circ_0012300	hsa_circ_0121972	hsa_circ_0132895
hsa_circ_0004834	hsa_circ_0005499	hsa_circ_0012378	hsa_circ_0122120	hsa_circ_0133238
hsa_circ_0004836	hsa_circ_0005515	hsa_circ_0012389	hsa_circ_0122340	hsa_circ_0133362
hsa_circ_0004849	hsa_circ_0005519	hsa_circ_0012397	hsa_circ_0122827	hsa_circ_0133400
hsa_circ_0004854	hsa_circ_0005520	hsa_circ_0012553	hsa_circ_0123336	hsa_circ_0133406
hsa_circ_0004863	hsa_circ_0005524	hsa_circ_0012779	hsa_circ_0123367	hsa_circ_0133750
hsa_circ_0004874	hsa_circ_0005529	hsa_circ_0012823	hsa_circ_0123543	hsa_circ_0133989
hsa_circ_0004877	hsa_circ_0005552	hsa_circ_0013048	hsa_circ_0123561	hsa_circ_0133996
hsa_circ_0004878	hsa_circ_0005567	hsa_circ_0013252	hsa_circ_0123853	hsa_circ_0134036
hsa_circ_0004889	hsa_circ_0005594	hsa_circ_0013644	hsa_circ_0123864	hsa_circ_0134403
hsa_circ_0004904	hsa_circ_0005598	hsa_circ_0013953	hsa_circ_0124035	hsa_circ_0134448
hsa_circ_0004908	hsa_circ_0005600	hsa_circ_0014606	hsa_circ_0124052	hsa_circ_0134562
hsa_circ_0004913	hsa_circ_0005615	hsa_circ_0014614	hsa_circ_0124388	hsa_circ_0134569
hsa_circ_0004916	hsa_circ_0005644	hsa_circ_0015066	hsa_circ_0125178	hsa_circ_0134878
hsa_circ_0004929	hsa_circ_0005654	hsa_circ_0015154	hsa_circ_0125392	hsa_circ_0134914
hsa_circ_0004951	hsa_circ_0005663	hsa_circ_0015261	hsa_circ_0125394	hsa_circ_0135379
hsa_circ_0004956	hsa_circ_0005684	hsa_circ_0015262	hsa_circ_0125807	hsa_circ_0135409
hsa_circ_0004961	hsa_circ_0005692	hsa_circ_0015837	hsa_circ_0126364	hsa_circ_0135457
hsa_circ_0004975	hsa_circ_0005695	hsa_circ_0016334	hsa_circ_0126453	hsa_circ_0135459
hsa_circ_0004979	hsa_circ_0005699	hsa_circ_0016600	hsa_circ_0126525	hsa_circ_0135629
hsa_circ_0004981	hsa_circ_0005714	hsa_circ_0016601	hsa_circ_0127001	hsa_circ_0135644
hsa_circ_0004996	hsa_circ_0005720	hsa_circ_0017251	hsa_circ_0127310	hsa_circ_0136573
hsa_circ_0005004	hsa_circ_0005729	hsa_circ_0017416	hsa_circ_0127382	hsa_circ_0136874
hsa_circ_0005013	hsa_circ_0005759	hsa_circ_0017628	hsa_circ_0128087	hsa_circ_0137069
hsa_circ_0005032	hsa_circ_0005762	hsa_circ_0018168	hsa_circ_0128176	hsa_circ_0137805
hsa_circ_0005037	hsa_circ_0005763	hsa_circ_0018178	hsa_circ_0128493	hsa_circ_0137963
hsa_circ_0005038	hsa_circ_0005791	hsa_circ_0018478	hsa_circ_0128821	hsa_circ_0137989
hsa_circ_0005050	hsa_circ_0005801	hsa_circ_0018998	hsa_circ_0128921	hsa_circ_0138219
hsa_circ_0005051	hsa_circ_0005812	hsa_circ_0019079	hsa_circ_0129341	hsa_circ_0138253
hsa_circ_0005058	hsa_circ_0005823	hsa_circ_0019170	hsa_circ_0129486	hsa_circ_0138300
hsa_circ_0005060	hsa_circ_0005846	hsa_circ_0019171	hsa_circ_0129706	hsa_circ_0138312
hsa_circ_0005076	hsa_circ_0005861	hsa_circ_0019607	hsa_circ_0130438	hsa_circ_0138422
hsa_circ_0005092	hsa_circ_0005866	hsa_circ_0019611	hsa_circ_0131121	hsa_circ_0138818
hsa_circ_0005093	hsa_circ_0005870	hsa_circ_0019612	hsa_circ_0131196	hsa_circ_0139249
hsa_circ_0005102	hsa_circ_0005871	hsa_circ_0020028	hsa_circ_0131202	hsa_circ_0139282
hsa_circ_0005114	hsa_circ_0005881	hsa_circ_0020080	hsa_circ_0131235	hsa_circ_0139436
hsa_circ_0005126	hsa_circ_0005882	hsa_circ_0020092	hsa_circ_0131603	hsa_circ_0139441
hsa_circ_0005142	hsa_circ_0005887	hsa_circ_0020093	hsa_circ_0131796	hsa_circ_0139486
hsa_circ_0005144	hsa_circ_0005900	hsa_circ_0020094	hsa_circ_0131987	hsa_circ_0140383
hsa_circ_0005164	hsa_circ_0005917	hsa_circ_0021156	hsa_circ_0132064	hsa_circ_0140550
hsa_circ_0005175	hsa_circ_0005918	hsa_circ_0021550	hsa_circ_0132567	hsa_circ_0140551
hsa_circ_0005178	hsa_circ_0005925	hsa_circ_0021570	hsa_circ_0132807	hsa_circ_0140554
hsa_circ_0005223	hsa_circ_0005935	hsa_circ_0021712	hsa_circ_0132838	hsa_circ_0140559
hsa_circ_0005230	hsa_circ_0005937	hsa_circ_0023942	hsa_circ_0132991	hsa_circ_0140628
hsa_circ_0005231	hsa_circ_0005939	hsa_circ_0024144	hsa_circ_0133015	hsa_circ_0140629
hsa_circ_0005235	hsa_circ_0005955	hsa_circ_0024340	hsa_circ_0133067
hsa_circ_0005238	hsa_circ_0005965	hsa_circ_0024840	hsa_circ_0133314
hsa_circ_0005242	hsa_circ_0005966	hsa_circ_0025951	hsa_circ_0133340
hsa_circ_0005245	hsa_circ_0005974	hsa_circ_0025953	hsa_circ_0133532
hsa_circ_0005252	hsa_circ_0005982	hsa_circ_0025967	hsa_circ_0133582
hsa_circ_0005253	hsa_circ_0005986	hsa_circ_0026154	hsa_circ_0133954
hsa_circ_0005257	hsa_circ_0005991	hsa_circ_0027857	hsa_circ_0133989
hsa_circ_0005260	hsa_circ_0006027	hsa_circ_0029069	hsa_circ_0133993
hsa_circ_0005263	hsa_circ_0006041	hsa_circ_0029192	hsa_circ_0133996
hsa_circ_0005272	hsa_circ_0006062	hsa_circ_0029308	hsa_circ_0134021
hsa_circ_0005273	hsa_circ_0006087	hsa_circ_0029633	hsa_circ_0134027
hsa_circ_0005279	hsa_circ_0006111	hsa_circ_0029636	hsa_circ_0134136
hsa_circ_0005281	hsa_circ_0006117	hsa_circ_0029638	hsa_circ_0134234
hsa_circ_0005314	hsa_circ_0006127	hsa_circ_0030067	hsa_circ_0134483
hsa_circ_0005320	hsa_circ_0006135	hsa_circ_0030069	hsa_circ_0134583
hsa_circ_0005325	hsa_circ_0006137	hsa_circ_0030287	hsa_circ_0134612
hsa_circ_0005332	hsa_circ_0006151	hsa_circ_0030369	hsa_circ_0134877
hsa_circ_0005357	hsa_circ_0006156	hsa_circ_0030632	hsa_circ_0134924
hsa_circ_0005376	hsa_circ_0006189	hsa_circ_0031482	hsa_circ_0134933
hsa_circ_0005377	hsa_circ_0006208	hsa_circ_0031587	hsa_circ_0135062
hsa_circ_0005379	hsa_circ_0006225	hsa_circ_0031831	hsa_circ_0135105
hsa_circ_0005387	hsa_circ_0006254	hsa_circ_0032029	hsa_circ_0135141
hsa_circ_0005405	hsa_circ_0006303	hsa_circ_0032135	hsa_circ_0135409
hsa_circ_0005423	hsa_circ_0006308	hsa_circ_0032649	hsa_circ_0135444
hsa_circ_0005435	hsa_circ_0006346	hsa_circ_0032708	hsa_circ_0135654
hsa_circ_0005476	hsa_circ_0006354	hsa_circ_0032873	hsa_circ_0136098
hsa_circ_0005480	hsa_circ_0006357	hsa_circ_0032875	hsa_circ_0136823
hsa_circ_0005494	hsa_circ_0006365	hsa_circ_0032876	hsa_circ_0137147
hsa_circ_0005513	hsa_circ_0006373	hsa_circ_0032877	hsa_circ_0137263
hsa_circ_0005519	hsa_circ_0006374	hsa_circ_0032880	hsa_circ_0137286
hsa_circ_0005520	hsa_circ_0006382	hsa_circ_0032883	hsa_circ_0137770
hsa_circ_0005522	hsa_circ_0006385	hsa_circ_0032884	hsa_circ_0137989
hsa_circ_0005523	hsa_circ_0006391	hsa_circ_0032939	hsa_circ_0138047
hsa_circ_0005542	hsa_circ_0006410	hsa_circ_0032965	hsa_circ_0138187
hsa_circ_0005567	hsa_circ_0006411	hsa_circ_0034293	hsa_circ_0138326
hsa_circ_0005588	hsa_circ_0006415	hsa_circ_0034967	hsa_circ_0138422
hsa_circ_0005594	hsa_circ_0006420	hsa_circ_0035185	hsa_circ_0138455
hsa_circ_0005600	hsa_circ_0006445	hsa_circ_0035189	hsa_circ_0138555
hsa_circ_0005615	hsa_circ_0006458	hsa_circ_0035292	hsa_circ_0138681
hsa_circ_0005649	hsa_circ_0006471	hsa_circ_0035338	hsa_circ_0138745
hsa_circ_0005651	hsa_circ_0006479	hsa_circ_0036044	hsa_circ_0139171
hsa_circ_0005654	hsa_circ_0006499	hsa_circ_0036610	hsa_circ_0139222
hsa_circ_0005690	hsa_circ_0006501	hsa_circ_0038758	hsa_circ_0139244
hsa_circ_0005695	hsa_circ_0006508	hsa_circ_0039076	hsa_circ_0139248
hsa_circ_0005699	hsa_circ_0006527	hsa_circ_0039264	hsa_circ_0139441
hsa_circ_0005720	hsa_circ_0006528	hsa_circ_0039943	hsa_circ_0139566
hsa_circ_0005734	hsa_circ_0006531	hsa_circ_0040809	hsa_circ_0139889
hsa_circ_0005735	hsa_circ_0006583	hsa_circ_0040919	hsa_circ_0140542
hsa_circ_0005753	hsa_circ_0006602	hsa_circ_0042049	hsa_circ_0140548
hsa_circ_0005759	hsa_circ_0006603	hsa_circ_0042881	hsa_circ_0140550
hsa_circ_0005761	hsa_circ_0006618	hsa_circ_0043810	hsa_circ_0140551
hsa_circ_0005782	hsa_circ_0006619	hsa_circ_0044287	hsa_circ_0140554
hsa_circ_0005791	hsa_circ_0006620	hsa_circ_0044647	hsa_circ_0140709
hsa_circ_0005807	hsa_circ_0006665	hsa_circ_0044833
hsa_circ_0005881	hsa_circ_0006677	hsa_circ_0045096
hsa_circ_0005882	hsa_circ_0006681	hsa_circ_0045863
hsa_circ_0005887	hsa_circ_0006694	hsa_circ_0046729
hsa_circ_0005900	hsa_circ_0006696	hsa_circ_0047270
hsa_circ_0005918	hsa_circ_0006725	hsa_circ_0047384
hsa_circ_0005925	hsa_circ_0006759	hsa_circ_0047814
hsa_circ_0005935	hsa_circ_0006773	hsa_circ_0048000
hsa_circ_0005939	hsa_circ_0006776	hsa_circ_0049899
hsa_circ_0005941	hsa_circ_0006787	hsa_circ_0052012
hsa_circ_0005966	hsa_circ_0006794	hsa_circ_0052490
hsa_circ_0005974	hsa_circ_0006795	hsa_circ_0052767
hsa_circ_0005977	hsa_circ_0006796	hsa_circ_0052867
hsa_circ_0005982	hsa_circ_0006814	hsa_circ_0052967
hsa_circ_0005993	hsa_circ_0006834	hsa_circ_0053040
hsa_circ_0006006	hsa_circ_0006837	hsa_circ_0053325
hsa_circ_0006024	hsa_circ_0006845	hsa_circ_0053440
hsa_circ_0006037	hsa_circ_0006856	hsa_circ_0053441
hsa_circ_0006041	hsa_circ_0006859	hsa_circ_0053593
hsa_circ_0006062	hsa_circ_0006868	hsa_circ_0054214
hsa_circ_0006117	hsa_circ_0006869	hsa_circ_0054345
hsa_circ_0006123	hsa_circ_0006873	hsa_circ_0054391
hsa_circ_0006127	hsa_circ_0006884	hsa_circ_0054406
hsa_circ_0006135	hsa_circ_0006893	hsa_circ_0054598
hsa_circ_0006137	hsa_circ_0006894	hsa_circ_0054702
hsa_circ_0006141	hsa_circ_0006898	hsa_circ_0054853
hsa_circ_0006151	hsa_circ_0006922	hsa_circ_0054876
hsa_circ_0006156	hsa_circ_0006935	hsa_circ_0054877
hsa_circ_0006188	hsa_circ_0006941	hsa_circ_0055113
hsa_circ_0006208	hsa_circ_0006952	hsa_circ_0055161
hsa_circ_0006222	hsa_circ_0006956	hsa_circ_0055229
hsa_circ_0006251	hsa_circ_0006961	hsa_circ_0055235
hsa_circ_0006258	hsa_circ_0006968	hsa_circ_0055239
hsa_circ_0006296	hsa_circ_0006971	hsa_circ_0055954
hsa_circ_0006299	hsa_circ_0006987	hsa_circ_0056247
hsa_circ_0006305	hsa_circ_0006992	hsa_circ_0056664
hsa_circ_0006341	hsa_circ_0007009	hsa_circ_0056939
hsa_circ_0006345	hsa_circ_0007014	hsa_circ_0057051
hsa_circ_0006354	hsa_circ_0007023	hsa_circ_0057123
hsa_circ_0006357	hsa_circ_0007041	hsa_circ_0057551
hsa_circ_0006365	hsa_circ_0007052	hsa_circ_0057607
hsa_circ_0006373	hsa_circ_0007054	hsa_circ_0057608
hsa_circ_0006376	hsa_circ_0007059	hsa_circ_0058010
hsa_circ_0006382	hsa_circ_0007064	hsa_circ_0058040
hsa_circ_0006387	hsa_circ_0007081	hsa_circ_0058050
hsa_circ_0006391	hsa_circ_0007084	hsa_circ_0058051
hsa_circ_0006409	hsa_circ_0007092	hsa_circ_0059581
hsa_circ_0006410	hsa_circ_0007099	hsa_circ_0060421
hsa_circ_0006411	hsa_circ_0007100	hsa_circ_0060989
hsa_circ_0006420	hsa_circ_0007108	hsa_circ_0061395
hsa_circ_0006461	hsa_circ_0007127	hsa_circ_0061744
hsa_circ_0006472	hsa_circ_0007142	hsa_circ_0062022
hsa_circ_0006479	hsa_circ_0007158	hsa_circ_0062602
hsa_circ_0006491	hsa_circ_0007162	hsa_circ_0062647
hsa_circ_0006499	hsa_circ_0007209	hsa_circ_0062649
hsa_circ_0006501	hsa_circ_0007218	hsa_circ_0064555
hsa_circ_0006502	hsa_circ_0007223	hsa_circ_0064561
hsa_circ_0006520	hsa_circ_0007231	hsa_circ_0064615
hsa_circ_0006527	hsa_circ_0007248	hsa_circ_0064625
hsa_circ_0006531	hsa_circ_0007262	hsa_circ_0064702
hsa_circ_0006545	hsa_circ_0007266	hsa_circ_0064811
hsa_circ_0006575	hsa_circ_0007268	hsa_circ_0065336
hsa_circ_0006583	hsa_circ_0007271	hsa_circ_0066874
hsa_circ_0006588	hsa_circ_0007290	hsa_circ_0066875
hsa_circ_0006602	hsa_circ_0007291	hsa_circ_0067621
hsa_circ_0006603	hsa_circ_0007292	hsa_circ_0067735
hsa_circ_0006618	hsa_circ_0007300	hsa_circ_0068173
hsa_circ_0006628	hsa_circ_0007312	hsa_circ_0068606
hsa_circ_0006642	hsa_circ_0007313	hsa_circ_0069152
hsa_circ_0006646	hsa_circ_0007334	hsa_circ_0069227
hsa_circ_0006654	hsa_circ_0007353	hsa_circ_0069285
hsa_circ_0006665	hsa_circ_0007365	hsa_circ_0069298
hsa_circ_0006689	hsa_circ_0007370	hsa_circ_0069718
hsa_circ_0006704	hsa_circ_0007375	hsa_circ_0069982
hsa_circ_0006736	hsa_circ_0007379	hsa_circ_0070039
hsa_circ_0006773	hsa_circ_0007392	hsa_circ_0070190
hsa_circ_0006776	hsa_circ_0007395	hsa_circ_0070463
hsa_circ_0006780	hsa_circ_0007401	hsa_circ_0070476
hsa_circ_0006796	hsa_circ_0007404	hsa_circ_0070562
hsa_circ_0006799	hsa_circ_0007439	hsa_circ_0070680
hsa_circ_0006804	hsa_circ_0007444	hsa_circ_0070960
hsa_circ_0006809	hsa_circ_0007449	hsa_circ_0072309
hsa_circ_0006814	hsa_circ_0007459	hsa_circ_0072386
hsa_circ_0006840	hsa_circ_0007476	hsa_circ_0072688
hsa_circ_0006845	hsa_circ_0007489	hsa_circ_0072732
hsa_circ_0006851	hsa_circ_0007494	hsa_circ_0072904
hsa_circ_0006868	hsa_circ_0007501	hsa_circ_0073127
hsa_circ_0006869	hsa_circ_0007509	hsa_circ_0073239
hsa_circ_0006881	hsa_circ_0007517	hsa_circ_0073371
hsa_circ_0006893	hsa_circ_0007538	hsa_circ_0074082
hsa_circ_0006896	hsa_circ_0007542	hsa_circ_0074229
hsa_circ_0006916	hsa_circ_0007552	hsa_circ_0074368
hsa_circ_0006922	hsa_circ_0007592	hsa_circ_0074928
hsa_circ_0006924	hsa_circ_0007609	hsa_circ_0074978
hsa_circ_0006935	hsa_circ_0007619	hsa_circ_0075158
hsa_circ_0006956	hsa_circ_0007621	hsa_circ_0075161
hsa_circ_0006961	hsa_circ_0007635	hsa_circ_0075303
hsa_circ_0006968	hsa_circ_0007637	hsa_circ_0075434
hsa_circ_0006970	hsa_circ_0007646	hsa_circ_0075533
hsa_circ_0006978	hsa_circ_0007682	hsa_circ_0075796
hsa_circ_0006979	hsa_circ_0007683	hsa_circ_0075828
hsa_circ_0006987	hsa_circ_0007693	hsa_circ_0075830
hsa_circ_0006988	hsa_circ_0007694	hsa_circ_0076930
hsa_circ_0006997	hsa_circ_0007695	hsa_circ_0076952
hsa_circ_0007003	hsa_circ_0007707	hsa_circ_0076961
hsa_circ_0007024	hsa_circ_0007710	hsa_circ_0077083
hsa_circ_0007026	hsa_circ_0007716	hsa_circ_0077084
hsa_circ_0007052	hsa_circ_0007723	hsa_circ_0077096
hsa_circ_0007059	hsa_circ_0007726	hsa_circ_0077292
hsa_circ_0007064	hsa_circ_0007733	hsa_circ_0077656
hsa_circ_0007067	hsa_circ_0007739	hsa_circ_0077705
hsa_circ_0007081	hsa_circ_0007761	hsa_circ_0078617
hsa_circ_0007084	hsa_circ_0007777	hsa_circ_0078619
hsa_circ_0007086	hsa_circ_0007786	hsa_circ_0078784
hsa_circ_0007092	hsa_circ_0007788	hsa_circ_0078786
hsa_circ_0007099	hsa_circ_0007789	hsa_circ_0079380
hsa_circ_0007108	hsa_circ_0007793	hsa_circ_0079422
hsa_circ_0007127	hsa_circ_0007813	hsa_circ_0079448
hsa_circ_0007137	hsa_circ_0007816	hsa_circ_0079569
hsa_circ_0007149	hsa_circ_0007827	hsa_circ_0079617
hsa_circ_0007162	hsa_circ_0007864	hsa_circ_0079739
hsa_circ_0007168	hsa_circ_0007866	hsa_circ_0080414
hsa_circ_0007203	hsa_circ_0007883	hsa_circ_0080941
hsa_circ_0007209	hsa_circ_0007885	hsa_circ_0081006
hsa_circ_0007218	hsa_circ_0007895	hsa_circ_0081207
hsa_circ_0007263	hsa_circ_0007904	hsa_circ_0081949
hsa_circ_0007271	hsa_circ_0007905	hsa_circ_0082096
hsa_circ_0007273	hsa_circ_0007915	hsa_circ_0082452
hsa_circ_0007290	hsa_circ_0007930	hsa_circ_0082579
hsa_circ_0007291	hsa_circ_0007963	hsa_circ_0082580
hsa_circ_0007292	hsa_circ_0007976	hsa_circ_0083125
hsa_circ_0007308	hsa_circ_0007992	hsa_circ_0083390
hsa_circ_0007313	hsa_circ_0008010	hsa_circ_0083470
hsa_circ_0007321	hsa_circ_0008011	hsa_circ_0083822
hsa_circ_0007325	hsa_circ_0008012	hsa_circ_0083892
hsa_circ_0007331	hsa_circ_0008032	hsa_circ_0084143
hsa_circ_0007334	hsa_circ_0008038	hsa_circ_0084582
hsa_circ_0007345	hsa_circ_0008039	hsa_circ_0084893
hsa_circ_0007349	hsa_circ_0008058	hsa_circ_0085439
hsa_circ_0007353	hsa_circ_0008066	hsa_circ_0085440
hsa_circ_0007367	hsa_circ_0008071	hsa_circ_0085465
hsa_circ_0007387	hsa_circ_0008122	hsa_circ_0085616
hsa_circ_0007401	hsa_circ_0008139	hsa_circ_0086376
hsa_circ_0007405	hsa_circ_0008155	hsa_circ_0086422
hsa_circ_0007418	hsa_circ_0008157	hsa_circ_0086425
hsa_circ_0007420	hsa_circ_0008177	hsa_circ_0087255
hsa_circ_0007439	hsa_circ_0008193	hsa_circ_0087357
hsa_circ_0007444	hsa_circ_0008197	hsa_circ_0087378
hsa_circ_0007461	hsa_circ_0008199	hsa_circ_0087386
hsa_circ_0007466	hsa_circ_0008202	hsa_circ_0087391
hsa_circ_0007476	hsa_circ_0008230	hsa_circ_0087605
hsa_circ_0007477	hsa_circ_0008234	hsa_circ_0087606
hsa_circ_0007489	hsa_circ_0008250	hsa_circ_0087905
hsa_circ_0007493	hsa_circ_0008278	hsa_circ_0087912
hsa_circ_0007494	hsa_circ_0008282	hsa_circ_0087960
hsa_circ_0007511	hsa_circ_0008285	hsa_circ_0088281
hsa_circ_0007518	hsa_circ_0008286	hsa_circ_0088354
hsa_circ_0007541	hsa_circ_0008287	hsa_circ_0088474
hsa_circ_0007542	hsa_circ_0008301	hsa_circ_0088633
hsa_circ_0007552	hsa_circ_0008309	hsa_circ_0089489
hsa_circ_0007558	hsa_circ_0008319	hsa_circ_0090951
hsa_circ_0007581	hsa_circ_0008324	hsa_circ_0091137
hsa_circ_0007592	hsa_circ_0008336	hsa_circ_0091183
hsa_circ_0007595	hsa_circ_0008345	hsa_circ_0092506
hsa_circ_0007609	hsa_circ_0008346	hsa_circ_0092763
hsa_circ_0007635	hsa_circ_0008358	hsa_circ_0092796
hsa_circ_0007637	hsa_circ_0008362	hsa_circ_0093082
hsa_circ_0007641	hsa_circ_0008433	hsa_circ_0093181
hsa_circ_0007646	hsa_circ_0008445	hsa_circ_0093417
hsa_circ_0007671	hsa_circ_0008450	hsa_circ_0093546
hsa_circ_0007672	hsa_circ_0008452	hsa_circ_0093547
hsa_circ_0007682	hsa_circ_0008459	hsa_circ_0093651
hsa_circ_0007683	hsa_circ_0008460	hsa_circ_0093652
hsa_circ_0007686	hsa_circ_0008466	hsa_circ_0093655
hsa_circ_0007693	hsa_circ_0008488	hsa_circ_0093906
hsa_circ_0007694	hsa_circ_0008494	hsa_circ_0094033
hsa_circ_0007695	hsa_circ_0008500	hsa_circ_0094092
hsa_circ_0007701	hsa_circ_0008501	hsa_circ_0094094
hsa_circ_0007707	hsa_circ_0008521	hsa_circ_0094190
hsa_circ_0007710	hsa_circ_0008540	hsa_circ_0094195
hsa_circ_0007723	hsa_circ_0008555	hsa_circ_0094466
hsa_circ_0007734	hsa_circ_0008557	hsa_circ_0094642
hsa_circ_0007761	hsa_circ_0008577	hsa_circ_0094758
hsa_circ_0007769	hsa_circ_0008579	hsa_circ_0095146
hsa_circ_0007770	hsa_circ_0008587	hsa_circ_0095701
hsa_circ_0007778	hsa_circ_0008618	hsa_circ_0095866
hsa_circ_0007785	hsa_circ_0008624	hsa_circ_0095911
hsa_circ_0007788	hsa_circ_0008628	hsa_circ_0095968
hsa_circ_0007793	hsa_circ_0008655	hsa_circ_0096021
hsa_circ_0007808	hsa_circ_0008664	hsa_circ_0096122
hsa_circ_0007813	hsa_circ_0008677	hsa_circ_0096142
hsa_circ_0007822	hsa_circ_0008683	hsa_circ_0096143
hsa_circ_0007823	hsa_circ_0008698	hsa_circ_0096144
hsa_circ_0007827	hsa_circ_0008702	hsa_circ_0096181
hsa_circ_0007839	hsa_circ_0008720	hsa_circ_0096495
hsa_circ_0007883	hsa_circ_0008725	hsa_circ_0096599
hsa_circ_0007885	hsa_circ_0008737	hsa_circ_0096775
hsa_circ_0007888	hsa_circ_0008740	hsa_circ_0097216
hsa_circ_0007895	hsa_circ_0008759	hsa_circ_0097246
hsa_circ_0007900	hsa_circ_0008768	hsa_circ_0097492
hsa_circ_0007904	hsa_circ_0008774	hsa_circ_0097527
hsa_circ_0007905	hsa_circ_0008798	hsa_circ_0097685
hsa_circ_0007914	hsa_circ_0008812	hsa_circ_0097860
hsa_circ_0007915	hsa_circ_0008817	hsa_circ_0098155
hsa_circ_0007919	hsa_circ_0008826	hsa_circ_0098306
hsa_circ_0007933	hsa_circ_0008832	hsa_circ_0098348
hsa_circ_0007941	hsa_circ_0008865	hsa_circ_0098621
hsa_circ_0007946	hsa_circ_0008910	hsa_circ_0098687
hsa_circ_0007958	hsa_circ_0008923	hsa_circ_0098791
hsa_circ_0007978	hsa_circ_0008926	hsa_circ_0098793
hsa_circ_0008010	hsa_circ_0008932	hsa_circ_0099004
hsa_circ_0008027	hsa_circ_0008934	hsa_circ_0099007
hsa_circ_0008032	hsa_circ_0008952	hsa_circ_0099130
hsa_circ_0008053	hsa_circ_0008969	hsa_circ_0099220
hsa_circ_0008114	hsa_circ_0008997	hsa_circ_0099304
hsa_circ_0008122	hsa_circ_0009000	hsa_circ_0099531
hsa_circ_0008139	hsa_circ_0009011	hsa_circ_0099549
hsa_circ_0008151	hsa_circ_0009013	hsa_circ_0099626
hsa_circ_0008153	hsa_circ_0009021	hsa_circ_0099830
hsa_circ_0008155	hsa_circ_0009022	hsa_circ_0099939
hsa_circ_0008177	hsa_circ_0009027	hsa_circ_0099988
hsa_circ_0008190	hsa_circ_0009031	hsa_circ_0100205
hsa_circ_0008193	hsa_circ_0009043	hsa_circ_0100634
hsa_circ_0008195	hsa_circ_0009054	hsa_circ_0100682
hsa_circ_0008202	hsa_circ_0009061	hsa_circ_0100690
hsa_circ_0008207	hsa_circ_0009062	hsa_circ_0100806
hsa_circ_0008223	hsa_circ_0009110	hsa_circ_0100836
hsa_circ_0008225	hsa_circ_0009133	hsa_circ_0101080
hsa_circ_0008230	hsa_circ_0009144	hsa_circ_0101432
hsa_circ_0008234	hsa_circ_0009145	hsa_circ_0101598
hsa_circ_0008253	hsa_circ_0009154	hsa_circ_0101667
hsa_circ_0008259	hsa_circ_0009509	hsa_circ_0101802
hsa_circ_0008274	hsa_circ_0009581	hsa_circ_0102185
hsa_circ_0008278	hsa_circ_0009677	hsa_circ_0102257
hsa_circ_0008285	hsa_circ_0009910	hsa_circ_0102287
hsa_circ_0008304	hsa_circ_0009964	hsa_circ_0102420
hsa_circ_0008309	hsa_circ_0010023	hsa_circ_0102525
hsa_circ_0008311	hsa_circ_0010044	hsa_circ_0102727
hsa_circ_0008319	hsa_circ_0011167	hsa_circ_0102789
hsa_circ_0008324	hsa_circ_0011245	hsa_circ_0102809
hsa_circ_0008325	hsa_circ_0011536	hsa_circ_0102827
hsa_circ_0008336	hsa_circ_0011960	hsa_circ_0102843
hsa_circ_0008345	hsa_circ_0012144	hsa_circ_0102923
hsa_circ_0008346	hsa_circ_0012300	hsa_circ_0102953
hsa_circ_0008351	hsa_circ_0012553	hsa_circ_0102954
hsa_circ_0008362	hsa_circ_0012599	hsa_circ_0103006
hsa_circ_0008433	hsa_circ_0012673	hsa_circ_0103035
hsa_circ_0008445	hsa_circ_0012823	hsa_circ_0103414
hsa_circ_0008459	hsa_circ_0012856	hsa_circ_0103436
hsa_circ_0008460	hsa_circ_0012989	hsa_circ_0103617
hsa_circ_0008468	hsa_circ_0013007	hsa_circ_0103649
hsa_circ_0008488	hsa_circ_0013218	hsa_circ_0103729
hsa_circ_0008500	hsa_circ_0013250	hsa_circ_0103731
hsa_circ_0008501	hsa_circ_0013405	hsa_circ_0103783
hsa_circ_0008508	hsa_circ_0013953	hsa_circ_0103835
hsa_circ_0008520	hsa_circ_0014189	hsa_circ_0103947
hsa_circ_0008521	hsa_circ_0014606	hsa_circ_0103953
hsa_circ_0008534	hsa_circ_0014614	hsa_circ_0104923
hsa_circ_0008550	hsa_circ_0015066	hsa_circ_0105083
hsa_circ_0008554	hsa_circ_0015139	hsa_circ_0105341
hsa_circ_0008581	hsa_circ_0015261	hsa_circ_0105346
hsa_circ_0008587	hsa_circ_0015364	hsa_circ_0105416
hsa_circ_0008603	hsa_circ_0015839	hsa_circ_0105461
hsa_circ_0008618	hsa_circ_0016408	hsa_circ_0105829
hsa_circ_0008647	hsa_circ_0016430	hsa_circ_0106084
hsa_circ_0008648	hsa_circ_0016436	hsa_circ_0106367
hsa_circ_0008651	hsa_circ_0016599	hsa_circ_0106450
hsa_circ_0008677	hsa_circ_0016600	hsa_circ_0106512
hsa_circ_0008678	hsa_circ_0016601	hsa_circ_0106627
hsa_circ_0008694	hsa_circ_0016650	hsa_circ_0106647
hsa_circ_0008702	hsa_circ_0016662	hsa_circ_0106817
hsa_circ_0008705	hsa_circ_0016866	hsa_circ_0107034
hsa_circ_0008707	hsa_circ_0016868	hsa_circ_0107133
hsa_circ_0008720	hsa_circ_0017241	hsa_circ_0107205
hsa_circ_0008730	hsa_circ_0017251	hsa_circ_0107328
hsa_circ_0008731	hsa_circ_0017306	hsa_circ_0107334
hsa_circ_0008732	hsa_circ_0017310	hsa_circ_0107335
hsa_circ_0008759	hsa_circ_0017412	hsa_circ_0107374
hsa_circ_0008774	hsa_circ_0017416	hsa_circ_0107497
hsa_circ_0008775	hsa_circ_0017438	hsa_circ_0107524
hsa_circ_0008786	hsa_circ_0017586	hsa_circ_0107552
hsa_circ_0008812	hsa_circ_0017628	hsa_circ_0107737
hsa_circ_0008817	hsa_circ_0017636	hsa_circ_0107922
hsa_circ_0008832	hsa_circ_0017643	hsa_circ_0108057
hsa_circ_0008836	hsa_circ_0017683	hsa_circ_0108108
hsa_circ_0008846	hsa_circ_0017728	hsa_circ_0108197
hsa_circ_0008861	hsa_circ_0018012	hsa_circ_0108209
hsa_circ_0008865	hsa_circ_0018168	hsa_circ_0108236
hsa_circ_0008886	hsa_circ_0018478	hsa_circ_0108346
hsa_circ_0008922	hsa_circ_0018998	hsa_circ_0108592
hsa_circ_0008923	hsa_circ_0019079	hsa_circ_0108637
hsa_circ_0008926	hsa_circ_0019170	hsa_circ_0108650
hsa_circ_0008932	hsa_circ_0019223	hsa_circ_0108704
hsa_circ_0008934	hsa_circ_0019664	hsa_circ_0108849
hsa_circ_0008952	hsa_circ_0019979	hsa_circ_0108949
hsa_circ_0008967	hsa_circ_0019985	hsa_circ_0109128
hsa_circ_0008985	hsa_circ_0020022	hsa_circ_0109263
hsa_circ_0008994	hsa_circ_0020028	hsa_circ_0109315
hsa_circ_0008997	hsa_circ_0020072	hsa_circ_0109330
hsa_circ_0009002	hsa_circ_0020093	hsa_circ_0109744
hsa_circ_0009015	hsa_circ_0020094	hsa_circ_0109795
hsa_circ_0009022	hsa_circ_0020097	hsa_circ_0109845
hsa_circ_0009027	hsa_circ_0020457	hsa_circ_0109886
hsa_circ_0009029	hsa_circ_0021089	hsa_circ_0109919
hsa_circ_0009031	hsa_circ_0021550	hsa_circ_0110400
hsa_circ_0009038	hsa_circ_0021553	hsa_circ_0110509
hsa_circ_0009043	hsa_circ_0021570	hsa_circ_0110710
hsa_circ_0009048	hsa_circ_0021712	hsa_circ_0110886
hsa_circ_0009061	hsa_circ_0021843	hsa_circ_0110890
hsa_circ_0009062	hsa_circ_0023340	hsa_circ_0110933
hsa_circ_0009065	hsa_circ_0023815	hsa_circ_0110934
hsa_circ_0009076	hsa_circ_0023891	hsa_circ_0111007
hsa_circ_0009131	hsa_circ_0023919	hsa_circ_0111121
hsa_circ_0009133	hsa_circ_0023923	hsa_circ_0111364
hsa_circ_0009134	hsa_circ_0023940	hsa_circ_0111367
hsa_circ_0009154	hsa_circ_0023942	hsa_circ_0111616
hsa_circ_0009156	hsa_circ_0024067	hsa_circ_0111651
hsa_circ_0009168	hsa_circ_0024085	hsa_circ_0111664
hsa_circ_0009175	hsa_circ_0024596	hsa_circ_0111719
hsa_circ_0009362	hsa_circ_0024604	hsa_circ_0111735
hsa_circ_0009541	hsa_circ_0024946	hsa_circ_0111767
hsa_circ_0009581	hsa_circ_0025640	hsa_circ_0111781
hsa_circ_0010146	hsa_circ_0025841	hsa_circ_0111801
hsa_circ_0010458	hsa_circ_0025843	hsa_circ_0111910
hsa_circ_0010935	hsa_circ_0025951	hsa_circ_0111937
hsa_circ_0010937	hsa_circ_0025967	hsa_circ_0111961
hsa_circ_0011122	hsa_circ_0027545	hsa_circ_0111973
hsa_circ_0011422	hsa_circ_0027702	hsa_circ_0111974
hsa_circ_0011471	hsa_circ_0028094	hsa_circ_0112155
hsa_circ_0011536	hsa_circ_0028263	hsa_circ_0112170
hsa_circ_0011542	hsa_circ_0029308	hsa_circ_0112200
hsa_circ_0011571	hsa_circ_0029614	hsa_circ_0112506
hsa_circ_0011572	hsa_circ_0029625	hsa_circ_0112547
hsa_circ_0012144	hsa_circ_0029638	hsa_circ_0112600
hsa_circ_0012300	hsa_circ_0029803	hsa_circ_0112695
hsa_circ_0012400	hsa_circ_0029910	hsa_circ_0112696
hsa_circ_0012553	hsa_circ_0030069	hsa_circ_0112735
hsa_circ_0012721	hsa_circ_0030374	hsa_circ_0112736
hsa_circ_0012857	hsa_circ_0030548	hsa_circ_0112879
hsa_circ_0012938	hsa_circ_0030632	hsa_circ_0112910
hsa_circ_0012989	hsa_circ_0030763	hsa_circ_0112979
hsa_circ_0013048	hsa_circ_0030883	hsa_circ_0113345
hsa_circ_0013171	hsa_circ_0030983	hsa_circ_0113619
hsa_circ_0013252	hsa_circ_0031431	hsa_circ_0113708
hsa_circ_0013270	hsa_circ_0031446	hsa_circ_0113803
hsa_circ_0013298	hsa_circ_0031579	hsa_circ_0113811
hsa_circ_0013348	hsa_circ_0031632	hsa_circ_0113849
hsa_circ_0013644	hsa_circ_0031831	hsa_circ_0113940
hsa_circ_0013755	hsa_circ_0032029	hsa_circ_0114202
hsa_circ_0014586	hsa_circ_0032116	hsa_circ_0114427
hsa_circ_0014592	hsa_circ_0032436	hsa_circ_0114638
hsa_circ_0014606	hsa_circ_0032649	hsa_circ_0114698
hsa_circ_0014613	hsa_circ_0032822	hsa_circ_0114956
hsa_circ_0014614	hsa_circ_0032825	hsa_circ_0115061
hsa_circ_0015107	hsa_circ_0032827	hsa_circ_0115215
hsa_circ_0015154	hsa_circ_0032858	hsa_circ_0115274
hsa_circ_0015169	hsa_circ_0032873	hsa_circ_0115429
hsa_circ_0016039	hsa_circ_0032875	hsa_circ_0115470
hsa_circ_0016334	hsa_circ_0032876	hsa_circ_0115567
hsa_circ_0016408	hsa_circ_0032877	hsa_circ_0115759
hsa_circ_0016599	hsa_circ_0032880	hsa_circ_0115795
hsa_circ_0016600	hsa_circ_0032883	hsa_circ_0116105
hsa_circ_0016601	hsa_circ_0032884	hsa_circ_0116376
hsa_circ_0016866	hsa_circ_0032917	hsa_circ_0116513
hsa_circ_0016867	hsa_circ_0033126	hsa_circ_0116516
hsa_circ_0016868	hsa_circ_0034293	hsa_circ_0116609
hsa_circ_0016961	hsa_circ_0034693	hsa_circ_0117027
hsa_circ_0017041	hsa_circ_0035185	hsa_circ_0117333
hsa_circ_0017067	hsa_circ_0035214	hsa_circ_0117669
hsa_circ_0017251	hsa_circ_0036580	hsa_circ_0118173
hsa_circ_0017310	hsa_circ_0036610	hsa_circ_0118349
hsa_circ_0017348	hsa_circ_0036629	hsa_circ_0118427
hsa_circ_0017359	hsa_circ_0036997	hsa_circ_0118604
hsa_circ_0017412	hsa_circ_0037158	hsa_circ_0118701
hsa_circ_0017438	hsa_circ_0037659	hsa_circ_0118933
hsa_circ_0017586	hsa_circ_0037855	hsa_circ_0118971
hsa_circ_0017628	hsa_circ_0038844	hsa_circ_0118972
hsa_circ_0017636	hsa_circ_0039366	hsa_circ_0119090
hsa_circ_0017639	hsa_circ_0039402	hsa_circ_0119121
hsa_circ_0018168	hsa_circ_0039929	hsa_circ_0119710
hsa_circ_0018281	hsa_circ_0040414	hsa_circ_0119735
hsa_circ_0018478	hsa_circ_0040528	hsa_circ_0119759
hsa_circ_0018894	hsa_circ_0040809	hsa_circ_0119820
hsa_circ_0018992	hsa_circ_0040831	hsa_circ_0120002
hsa_circ_0018998	hsa_circ_0042170	hsa_circ_0120112
hsa_circ_0019079	hsa_circ_0042881	hsa_circ_0120376
hsa_circ_0019170	hsa_circ_0043837	hsa_circ_0120481
hsa_circ_0019223	hsa_circ_0043898	hsa_circ_0120593
hsa_circ_0019316	hsa_circ_0045096	hsa_circ_0120699
hsa_circ_0019612	hsa_circ_0045306	hsa_circ_0120801
hsa_circ_0020028	hsa_circ_0045355	hsa_circ_0120915
hsa_circ_0020080	hsa_circ_0045537	hsa_circ_0120917
hsa_circ_0020091	hsa_circ_0045863	hsa_circ_0120931
hsa_circ_0020093	hsa_circ_0045989	hsa_circ_0121034
hsa_circ_0020094	hsa_circ_0046209	hsa_circ_0121363
hsa_circ_0020097	hsa_circ_0046419	hsa_circ_0121606
hsa_circ_0020134	hsa_circ_0046702	hsa_circ_0121678
hsa_circ_0020203	hsa_circ_0046999	hsa_circ_0121864
hsa_circ_0020385	hsa_circ_0047022	hsa_circ_0121990
hsa_circ_0020894	hsa_circ_0047270	hsa_circ_0122124
hsa_circ_0020927	hsa_circ_0047288	hsa_circ_0122379
hsa_circ_0021396	hsa_circ_0047473	hsa_circ_0122464
hsa_circ_0021421	hsa_circ_0047650	hsa_circ_0122468
hsa_circ_0021570	hsa_circ_0047700	hsa_circ_0122484
hsa_circ_0021644	hsa_circ_0047814	hsa_circ_0122685
hsa_circ_0021712	hsa_circ_0050336	hsa_circ_0122934
hsa_circ_0021926	hsa_circ_0050458	hsa_circ_0123157
hsa_circ_0022418	hsa_circ_0050984	hsa_circ_0123367
hsa_circ_0023340	hsa_circ_0051123	hsa_circ_0123436
hsa_circ_0023806	hsa_circ_0051680	hsa_circ_0123905
hsa_circ_0023919	hsa_circ_0052012	hsa_circ_0124016
hsa_circ_0023923	hsa_circ_0052490	hsa_circ_0124052
hsa_circ_0023942	hsa_circ_0052524	hsa_circ_0124903
hsa_circ_0023966	hsa_circ_0052852	hsa_circ_0125030
hsa_circ_0023984	hsa_circ_0052867	hsa_circ_0125058
hsa_circ_0024169	hsa_circ_0052967	hsa_circ_0125187
hsa_circ_0024596	hsa_circ_0053040	hsa_circ_0125188
hsa_circ_0024803	hsa_circ_0053094	hsa_circ_0125233
hsa_circ_0024954	hsa_circ_0053441	hsa_circ_0125323
hsa_circ_0024960	hsa_circ_0053442	hsa_circ_0125354
hsa_circ_0025638	hsa_circ_0053517	hsa_circ_0125376
hsa_circ_0025839	hsa_circ_0053535	hsa_circ_0125392
hsa_circ_0025841	hsa_circ_0054034	hsa_circ_0125418
hsa_circ_0025951	hsa_circ_0054211	hsa_circ_0125589
hsa_circ_0027485	hsa_circ_0054309	hsa_circ_0125857
hsa_circ_0027836	hsa_circ_0054406	hsa_circ_0125981
hsa_circ_0028094	hsa_circ_0054413	hsa_circ_0126258
hsa_circ_0028215	hsa_circ_0054491	hsa_circ_0126525
hsa_circ_0028605	hsa_circ_0054598	hsa_circ_0126561
hsa_circ_0029243	hsa_circ_0054853	hsa_circ_0126565
hsa_circ_0029308	hsa_circ_0055113	hsa_circ_0126581
hsa_circ_0029614	hsa_circ_0055161	hsa_circ_0127310
hsa_circ_0029633	hsa_circ_0055236	hsa_circ_0128359
hsa_circ_0029638	hsa_circ_0055953	hsa_circ_0128568
hsa_circ_0029716	hsa_circ_0055954	hsa_circ_0128629
hsa_circ_0029803	hsa_circ_0056012	hsa_circ_0128685
hsa_circ_0029898	hsa_circ_0056121	hsa_circ_0128765
hsa_circ_0029926	hsa_circ_0056147	hsa_circ_0128821
hsa_circ_0030004	hsa_circ_0056280	hsa_circ_0129308
hsa_circ_0030069	hsa_circ_0056331	hsa_circ_0129692
hsa_circ_0030117	hsa_circ_0056793	hsa_circ_0129799
hsa_circ_0030254	hsa_circ_0057073	hsa_circ_0130062
hsa_circ_0030536	hsa_circ_0057173	hsa_circ_0130190
hsa_circ_0030548	hsa_circ_0057256	hsa_circ_0130311
hsa_circ_0030552	hsa_circ_0057340	hsa_circ_0130411
hsa_circ_0030586	hsa_circ_0057523	hsa_circ_0130432
hsa_circ_0030632	hsa_circ_0057551	hsa_circ_0130469
hsa_circ_0030771	hsa_circ_0058039	hsa_circ_0130931
hsa_circ_0030883	hsa_circ_0058040	hsa_circ_0131196
hsa_circ_0030958	hsa_circ_0058264	hsa_circ_0131202
hsa_circ_0031241	hsa_circ_0058565	hsa_circ_0131301
hsa_circ_0031416	hsa_circ_0059490	hsa_circ_0131597
hsa_circ_0031426	hsa_circ_0059675	hsa_circ_0131850
hsa_circ_0031431	hsa_circ_0059934	hsa_circ_0132064
hsa_circ_0031482	hsa_circ_0060734	hsa_circ_0132194
hsa_circ_0031554	hsa_circ_0060742	hsa_circ_0132246
hsa_circ_0031607	hsa_circ_0060989	hsa_circ_0132250
hsa_circ_0031632	hsa_circ_0061396	hsa_circ_0132476
hsa_circ_0031870	hsa_circ_0061405	hsa_circ_0132489
hsa_circ_0032029	hsa_circ_0061658	hsa_circ_0132533
hsa_circ_0032064	hsa_circ_0061694	hsa_circ_0132548
hsa_circ_0032117	hsa_circ_0062603	hsa_circ_0132809
hsa_circ_0032490	hsa_circ_0062647	hsa_circ_0132821
hsa_circ_0032704	hsa_circ_0062649	hsa_circ_0133015
hsa_circ_0032821	hsa_circ_0062808	hsa_circ_0133233
hsa_circ_0032858	hsa_circ_0063870	hsa_circ_0133236
hsa_circ_0032869	hsa_circ_0064555	hsa_circ_0133237
hsa_circ_0032873	hsa_circ_0064557	hsa_circ_0133238
hsa_circ_0032875	hsa_circ_0064616	hsa_circ_0133431
hsa_circ_0032876	hsa_circ_0064624	hsa_circ_0133450
hsa_circ_0032877	hsa_circ_0065149	hsa_circ_0133484
hsa_circ_0032880	hsa_circ_0065214	hsa_circ_0133517
hsa_circ_0032883	hsa_circ_0065251	hsa_circ_0133519
hsa_circ_0032891	hsa_circ_0065266	hsa_circ_0133602
hsa_circ_0032940	hsa_circ_0065307	hsa_circ_0133954
hsa_circ_0033126	hsa_circ_0065769	hsa_circ_0133989
hsa_circ_0033163	hsa_circ_0066187	hsa_circ_0133993
hsa_circ_0033596	hsa_circ_0066452	hsa_circ_0133996
hsa_circ_0034293	hsa_circ_0066535	hsa_circ_0134061
hsa_circ_0034803	hsa_circ_0066608	hsa_circ_0134126
hsa_circ_0034879	hsa_circ_0066617	hsa_circ_0134201
hsa_circ_0034972	hsa_circ_0066874	hsa_circ_0134448
hsa_circ_0035189	hsa_circ_0066875	hsa_circ_0134564
hsa_circ_0035410	hsa_circ_0067582	hsa_circ_0134659
hsa_circ_0035877	hsa_circ_0067772	hsa_circ_0134662
hsa_circ_0036044	hsa_circ_0067899	hsa_circ_0134877
hsa_circ_0036231	hsa_circ_0068173	hsa_circ_0135062
hsa_circ_0036441	hsa_circ_0068174	hsa_circ_0135073
hsa_circ_0036516	hsa_circ_0068669	hsa_circ_0135131
hsa_circ_0036602	hsa_circ_0068958	hsa_circ_0135139
hsa_circ_0036627	hsa_circ_0069152	hsa_circ_0135336
hsa_circ_0036629	hsa_circ_0069227	hsa_circ_0135379
hsa_circ_0036730	hsa_circ_0069285	hsa_circ_0135409
hsa_circ_0036997	hsa_circ_0069559	hsa_circ_0135459
hsa_circ_0037108	hsa_circ_0069718	hsa_circ_0135969
hsa_circ_0038053	hsa_circ_0069982	hsa_circ_0136649
hsa_circ_0038258	hsa_circ_0070033	hsa_circ_0136828
hsa_circ_0038487	hsa_circ_0070039	hsa_circ_0137001
hsa_circ_0038757	hsa_circ_0070040	hsa_circ_0137069
hsa_circ_0038816	hsa_circ_0070190	hsa_circ_0137147
hsa_circ_0039318	hsa_circ_0070389	hsa_circ_0137150
hsa_circ_0039908	hsa_circ_0070562	hsa_circ_0137155
hsa_circ_0039929	hsa_circ_0070573	hsa_circ_0137240
hsa_circ_0040393	hsa_circ_0070680	hsa_circ_0137567
hsa_circ_0040719	hsa_circ_0070916	hsa_circ_0137852
hsa_circ_0040784	hsa_circ_0071088	hsa_circ_0137993
hsa_circ_0040929	hsa_circ_0071185	hsa_circ_0138051
hsa_circ_0041501	hsa_circ_0071519	hsa_circ_0138216
hsa_circ_0041506	hsa_circ_0071973	hsa_circ_0138285
hsa_circ_0042458	hsa_circ_0072099	hsa_circ_0138422
hsa_circ_0042802	hsa_circ_0072386	hsa_circ_0138640
hsa_circ_0043082	hsa_circ_0072387	hsa_circ_0138642
hsa_circ_0043898	hsa_circ_0072568	hsa_circ_0138668
hsa_circ_0044644	hsa_circ_0072688	hsa_circ_0138744
hsa_circ_0044647	hsa_circ_0072732	hsa_circ_0138872
hsa_circ_0044709	hsa_circ_0072899	hsa_circ_0139142
hsa_circ_0044833	hsa_circ_0072979	hsa_circ_0139166
hsa_circ_0045096	hsa_circ_0073130	hsa_circ_0139407
hsa_circ_0045306	hsa_circ_0073177	hsa_circ_0139441
hsa_circ_0045309	hsa_circ_0073222	hsa_circ_0139638
hsa_circ_0045470	hsa_circ_0073371	hsa_circ_0139886
hsa_circ_0045537	hsa_circ_0073716	hsa_circ_0140068
hsa_circ_0045845	hsa_circ_0073836	hsa_circ_0140113
hsa_circ_0046263	hsa_circ_0073904	hsa_circ_0140266
hsa_circ_0046421	hsa_circ_0074362	hsa_circ_0140341
hsa_circ_0046430	hsa_circ_0074371	hsa_circ_0140373
hsa_circ_0046843	hsa_circ_0074903	hsa_circ_0140548
hsa_circ_0047022	hsa_circ_0074932
hsa_circ_0047034	hsa_circ_0075303
hsa_circ_0047135	hsa_circ_0075629
hsa_circ_0047270	hsa_circ_0075796
hsa_circ_0047398	hsa_circ_0075828
hsa_circ_0047688	hsa_circ_0075829
hsa_circ_0047713	hsa_circ_0076178
hsa_circ_0047719	hsa_circ_0076952
hsa_circ_0047733	hsa_circ_0077084
hsa_circ_0047814	hsa_circ_0077179
hsa_circ_0047900	hsa_circ_0077223
hsa_circ_0047972	hsa_circ_0077292
hsa_circ_0048011	hsa_circ_0077519
hsa_circ_0049398	hsa_circ_0077520
hsa_circ_0049885	hsa_circ_0077803
hsa_circ_0050336	hsa_circ_0077892
hsa_circ_0050509	hsa_circ_0078224
hsa_circ_0051454	hsa_circ_0078299
hsa_circ_0052012	hsa_circ_0078328
hsa_circ_0052099	hsa_circ_0078617
hsa_circ_0052490	hsa_circ_0078654
hsa_circ_0052802	hsa_circ_0078737
hsa_circ_0052852	hsa_circ_0078768
hsa_circ_0052867	hsa_circ_0078784
hsa_circ_0052877	hsa_circ_0079385
hsa_circ_0052967	hsa_circ_0079420
hsa_circ_0052969	hsa_circ_0079422
hsa_circ_0053440	hsa_circ_0079440
hsa_circ_0054214	hsa_circ_0079480
hsa_circ_0054303	hsa_circ_0079617
hsa_circ_0054309	hsa_circ_0079619
hsa_circ_0054338	hsa_circ_0079812
hsa_circ_0054406	hsa_circ_0079929
hsa_circ_0054598	hsa_circ_0080414
hsa_circ_0055020	hsa_circ_0080570
hsa_circ_0055113	hsa_circ_0080835
hsa_circ_0055235	hsa_circ_0080941
hsa_circ_0055239	hsa_circ_0081006
hsa_circ_0055811	hsa_circ_0081181
hsa_circ_0055903	hsa_circ_0081311
hsa_circ_0055953	hsa_circ_0081797
hsa_circ_0056019	hsa_circ_0081813
hsa_circ_0056586	hsa_circ_0081949
hsa_circ_0056838	hsa_circ_0081984
hsa_circ_0057051	hsa_circ_0082096
hsa_circ_0057123	hsa_circ_0082352
hsa_circ_0057124	hsa_circ_0082415
hsa_circ_0057328	hsa_circ_0082452
hsa_circ_0057550	hsa_circ_0082574
hsa_circ_0057608	hsa_circ_0082580
hsa_circ_0057725	hsa_circ_0082612
hsa_circ_0057975	hsa_circ_0082993
hsa_circ_0057980	hsa_circ_0083465
hsa_circ_0058040	hsa_circ_0084143
hsa_circ_0058050	hsa_circ_0084582
hsa_circ_0058051	hsa_circ_0084764
hsa_circ_0058318	hsa_circ_0085438
hsa_circ_0058448	hsa_circ_0085611
hsa_circ_0058919	hsa_circ_0085616
hsa_circ_0059060	hsa_circ_0086376
hsa_circ_0059074	hsa_circ_0086422
hsa_circ_0059409	hsa_circ_0086720
hsa_circ_0059944	hsa_circ_0086735
hsa_circ_0060065	hsa_circ_0087023
hsa_circ_0060144	hsa_circ_0087255
hsa_circ_0060262	hsa_circ_0087378
hsa_circ_0060421	hsa_circ_0087386
hsa_circ_0060530	hsa_circ_0087391
hsa_circ_0061342	hsa_circ_0087605
hsa_circ_0061395	hsa_circ_0087893
hsa_circ_0061396	hsa_circ_0087960
hsa_circ_0061405	hsa_circ_0088283
hsa_circ_0061409	hsa_circ_0088300
hsa_circ_0061728	hsa_circ_0088333
hsa_circ_0062317	hsa_circ_0088474
hsa_circ_0062321	hsa_circ_0089310
hsa_circ_0062602	hsa_circ_0089486
hsa_circ_0062603	hsa_circ_0089489
hsa_circ_0062647	hsa_circ_0091024
hsa_circ_0062648	hsa_circ_0091122
hsa_circ_0062649	hsa_circ_0091124
hsa_circ_0062656	hsa_circ_0091178
hsa_circ_0062663	hsa_circ_0092433
hsa_circ_0063061	hsa_circ_0092763
hsa_circ_0064139	hsa_circ_0092765
hsa_circ_0064555	hsa_circ_0092796
hsa_circ_0064557	hsa_circ_0092800
hsa_circ_0064561	hsa_circ_0092917
hsa_circ_0064615	hsa_circ_0093060
hsa_circ_0064644	hsa_circ_0093118
hsa_circ_0064697	hsa_circ_0093125
hsa_circ_0064735	hsa_circ_0093204
hsa_circ_0064741	hsa_circ_0093413
hsa_circ_0065243	hsa_circ_0093546
hsa_circ_0065266	hsa_circ_0093639
hsa_circ_0065301	hsa_circ_0093655
hsa_circ_0066452	hsa_circ_0093688
hsa_circ_0066608	hsa_circ_0093762
hsa_circ_0066874	hsa_circ_0093865
hsa_circ_0066875	hsa_circ_0093993
hsa_circ_0067204	hsa_circ_0093996
hsa_circ_0067478	hsa_circ_0094092
hsa_circ_0067735	hsa_circ_0094093
hsa_circ_0067745	hsa_circ_0094094
hsa_circ_0068173	hsa_circ_0094185
hsa_circ_0068175	hsa_circ_0094309
hsa_circ_0068754	hsa_circ_0094321
hsa_circ_0069101	hsa_circ_0094647
hsa_circ_0069152	hsa_circ_0094879
hsa_circ_0069227	hsa_circ_0095113
hsa_circ_0069285	hsa_circ_0095155
hsa_circ_0069524	hsa_circ_0095201
hsa_circ_0069559	hsa_circ_0095229
hsa_circ_0069718	hsa_circ_0095563
hsa_circ_0069740	hsa_circ_0095570
hsa_circ_0069791	hsa_circ_0095670
hsa_circ_0069982	hsa_circ_0095864
hsa_circ_0070033	hsa_circ_0095866
hsa_circ_0070039	hsa_circ_0095880
hsa_circ_0070049	hsa_circ_0096018
hsa_circ_0070562	hsa_circ_0096106
hsa_circ_0070573	hsa_circ_0096132
hsa_circ_0070680	hsa_circ_0096280
hsa_circ_0070700	hsa_circ_0096453
hsa_circ_0070820	hsa_circ_0096499
hsa_circ_0070930	hsa_circ_0096949
hsa_circ_0070934	hsa_circ_0097216
hsa_circ_0071174	hsa_circ_0097329
hsa_circ_0071408	hsa_circ_0097391
hsa_circ_0071434	hsa_circ_0097582
hsa_circ_0071519	hsa_circ_0097640
hsa_circ_0071653	hsa_circ_0097745
hsa_circ_0072271	hsa_circ_0097878
hsa_circ_0072546	hsa_circ_0097884
hsa_circ_0072548	hsa_circ_0097924
hsa_circ_0072732	hsa_circ_0098235
hsa_circ_0073076	hsa_circ_0098245
hsa_circ_0073090	hsa_circ_0098248
hsa_circ_0073177	hsa_circ_0098286
hsa_circ_0073222	hsa_circ_0098289
hsa_circ_0073371	hsa_circ_0098539
hsa_circ_0073608	hsa_circ_0098672
hsa_circ_0073706	hsa_circ_0098687
hsa_circ_0073748	hsa_circ_0098874
hsa_circ_0073894	hsa_circ_0099004
hsa_circ_0073904	hsa_circ_0099092
hsa_circ_0074414	hsa_circ_0099178
hsa_circ_0074874	hsa_circ_0099433
hsa_circ_0074928	hsa_circ_0099436
hsa_circ_0074932	hsa_circ_0099549
hsa_circ_0075158	hsa_circ_0099734
hsa_circ_0075161	hsa_circ_0099805
hsa_circ_0075303	hsa_circ_0099820
hsa_circ_0075307	hsa_circ_0099946
hsa_circ_0075338	hsa_circ_0099965
hsa_circ_0075341	hsa_circ_0100006
hsa_circ_0075533	hsa_circ_0100642
hsa_circ_0075705	hsa_circ_0101041
hsa_circ_0075796	hsa_circ_0101079
hsa_circ_0075819	hsa_circ_0101080
hsa_circ_0075826	hsa_circ_0101187
hsa_circ_0075828	hsa_circ_0101416
hsa_circ_0075830	hsa_circ_0101432
hsa_circ_0075842	hsa_circ_0101454
hsa_circ_0076251	hsa_circ_0101480
hsa_circ_0076254	hsa_circ_0101802
hsa_circ_0077083	hsa_circ_0101874
hsa_circ_0077215	hsa_circ_0101883
hsa_circ_0077227	hsa_circ_0102525
hsa_circ_0077417	hsa_circ_0102727
hsa_circ_0077496	hsa_circ_0102786
hsa_circ_0077519	hsa_circ_0102789
hsa_circ_0077607	hsa_circ_0102791
hsa_circ_0077689	hsa_circ_0102796
hsa_circ_0077745	hsa_circ_0102804
hsa_circ_0078206	hsa_circ_0102856
hsa_circ_0078224	hsa_circ_0102923
hsa_circ_0078226	hsa_circ_0102951
hsa_circ_0078465	hsa_circ_0102953
hsa_circ_0078467	hsa_circ_0102954
hsa_circ_0078510	hsa_circ_0103038
hsa_circ_0078617	hsa_circ_0103076
hsa_circ_0078619	hsa_circ_0103284
hsa_circ_0078654	hsa_circ_0103381
hsa_circ_0078768	hsa_circ_0103436
hsa_circ_0079071	hsa_circ_0103474
hsa_circ_0079284	hsa_circ_0103840
hsa_circ_0079340	hsa_circ_0104034
hsa_circ_0079385	hsa_circ_0105061
hsa_circ_0079422	hsa_circ_0105101
hsa_circ_0079440	hsa_circ_0105132
hsa_circ_0079524	hsa_circ_0105339
hsa_circ_0079619	hsa_circ_0105356
hsa_circ_0079624	hsa_circ_0105462
hsa_circ_0079630	hsa_circ_0105495
hsa_circ_0079739	hsa_circ_0105527
hsa_circ_0079929	hsa_circ_0105829
hsa_circ_0080483	hsa_circ_0105858
hsa_circ_0080484	hsa_circ_0106064
hsa_circ_0080834	hsa_circ_0106392
hsa_circ_0080897	hsa_circ_0106403
hsa_circ_0081006	hsa_circ_0106574
hsa_circ_0081024	hsa_circ_0106791
hsa_circ_0081207	hsa_circ_0107034
hsa_circ_0081311	hsa_circ_0107088
hsa_circ_0081386	hsa_circ_0107102
hsa_circ_0081423	hsa_circ_0107327
hsa_circ_0081899	hsa_circ_0107422
hsa_circ_0081949	hsa_circ_0107593
hsa_circ_0081953	hsa_circ_0107766
hsa_circ_0082096	hsa_circ_0107812
hsa_circ_0082273	hsa_circ_0107922
hsa_circ_0082452	hsa_circ_0107965
hsa_circ_0082574	hsa_circ_0108045
hsa_circ_0082580	hsa_circ_0108457
hsa_circ_0082612	hsa_circ_0108482
hsa_circ_0083179	hsa_circ_0108783
hsa_circ_0083182	hsa_circ_0108938
hsa_circ_0083327	hsa_circ_0109002
hsa_circ_0083458	hsa_circ_0109071
hsa_circ_0083465	hsa_circ_0109315
hsa_circ_0083756	hsa_circ_0109512
hsa_circ_0083789	hsa_circ_0109536
hsa_circ_0083824	hsa_circ_0109744
hsa_circ_0084089	hsa_circ_0110332
hsa_circ_0084466	hsa_circ_0110398
hsa_circ_0084582	hsa_circ_0110400
hsa_circ_0084765	hsa_circ_0110557
hsa_circ_0084889	hsa_circ_0110664
hsa_circ_0085129	hsa_circ_0110746
hsa_circ_0085439	hsa_circ_0110840
hsa_circ_0085440	hsa_circ_0110852
hsa_circ_0085458	hsa_circ_0110853
hsa_circ_0085460	hsa_circ_0110859
hsa_circ_0085465	hsa_circ_0110861
hsa_circ_0085616	hsa_circ_0110876
hsa_circ_0086376	hsa_circ_0110890
hsa_circ_0086536	hsa_circ_0110932
hsa_circ_0086720	hsa_circ_0110933
hsa_circ_0087023	hsa_circ_0110967
hsa_circ_0087357	hsa_circ_0111113
hsa_circ_0087382	hsa_circ_0111121
hsa_circ_0087391	hsa_circ_0111364
hsa_circ_0087564	hsa_circ_0111367
hsa_circ_0087636	hsa_circ_0111617
hsa_circ_0087775	hsa_circ_0111618
hsa_circ_0087840	hsa_circ_0111620
hsa_circ_0087960	hsa_circ_0111662
hsa_circ_0088036	hsa_circ_0111703
hsa_circ_0088265	hsa_circ_0111740
hsa_circ_0088354	hsa_circ_0111742
hsa_circ_0088474	hsa_circ_0111786
hsa_circ_0088573	hsa_circ_0111820
hsa_circ_0089310	hsa_circ_0111830
hsa_circ_0089489	hsa_circ_0111927
hsa_circ_0089715	hsa_circ_0111952
hsa_circ_0090160	hsa_circ_0112143
hsa_circ_0091366	hsa_circ_0112170
hsa_circ_0091585	hsa_circ_0112194
hsa_circ_0092379	hsa_circ_0112205
hsa_circ_0092633	hsa_circ_0112222
hsa_circ_0092763	hsa_circ_0112227
hsa_circ_0092796	hsa_circ_0112314
hsa_circ_0093231	hsa_circ_0112394
hsa_circ_0093233	hsa_circ_0112448
hsa_circ_0093261	hsa_circ_0112515
hsa_circ_0093546	hsa_circ_0112604
hsa_circ_0093706	hsa_circ_0112613
hsa_circ_0093865	hsa_circ_0112696
hsa_circ_0093996	hsa_circ_0112704
hsa_circ_0094024	hsa_circ_0112830
hsa_circ_0094092	hsa_circ_0112843
hsa_circ_0094094	hsa_circ_0112879
hsa_circ_0094341	hsa_circ_0112918
hsa_circ_0094647	hsa_circ_0112919
hsa_circ_0095252	hsa_circ_0112976
hsa_circ_0095328	hsa_circ_0112979
hsa_circ_0095508	hsa_circ_0113013
hsa_circ_0095542	hsa_circ_0113051
hsa_circ_0095798	hsa_circ_0113166
hsa_circ_0095830	hsa_circ_0113311
hsa_circ_0095889	hsa_circ_0113379
hsa_circ_0095898	hsa_circ_0113855
hsa_circ_0096026	hsa_circ_0113868
hsa_circ_0096052	hsa_circ_0113889
hsa_circ_0096089	hsa_circ_0113954
hsa_circ_0096106	hsa_circ_0114202
hsa_circ_0096203	hsa_circ_0114237
hsa_circ_0096280	hsa_circ_0114383
hsa_circ_0096282	hsa_circ_0114428
hsa_circ_0096289	hsa_circ_0114463
hsa_circ_0096447	hsa_circ_0114520
hsa_circ_0096452	hsa_circ_0114567
hsa_circ_0096554	hsa_circ_0114956
hsa_circ_0096614	hsa_circ_0115009
hsa_circ_0096815	hsa_circ_0115180
hsa_circ_0096839	hsa_circ_0115215
hsa_circ_0096948	hsa_circ_0115434
hsa_circ_0096969	hsa_circ_0115543
hsa_circ_0097246	hsa_circ_0115567
hsa_circ_0097247	hsa_circ_0115739
hsa_circ_0097391	hsa_circ_0115850
hsa_circ_0097640	hsa_circ_0116047
hsa_circ_0097720	hsa_circ_0116153
hsa_circ_0097842	hsa_circ_0116196
hsa_circ_0097878	hsa_circ_0116312
hsa_circ_0098286	hsa_circ_0116321
hsa_circ_0098490	hsa_circ_0116480
hsa_circ_0098493	hsa_circ_0116513
hsa_circ_0098561	hsa_circ_0116672
hsa_circ_0098687	hsa_circ_0116692
hsa_circ_0098792	hsa_circ_0116783
hsa_circ_0098797	hsa_circ_0116784
hsa_circ_0098808	hsa_circ_0116927
hsa_circ_0098811	hsa_circ_0117319
hsa_circ_0098874	hsa_circ_0117669
hsa_circ_0098894	hsa_circ_0118105
hsa_circ_0099092	hsa_circ_0118116
hsa_circ_0099132	hsa_circ_0118173
hsa_circ_0099172	hsa_circ_0118380
hsa_circ_0099480	hsa_circ_0118423
hsa_circ_0099786	hsa_circ_0118701
hsa_circ_0099900	hsa_circ_0119100
hsa_circ_0100093	hsa_circ_0119355
hsa_circ_0100152	hsa_circ_0119499
hsa_circ_0100444	hsa_circ_0119670
hsa_circ_0100456	hsa_circ_0119759
hsa_circ_0100599	hsa_circ_0119799
hsa_circ_0100610	hsa_circ_0119820
hsa_circ_0100612	hsa_circ_0119859
hsa_circ_0100626	hsa_circ_0119954
hsa_circ_0100634	hsa_circ_0120001
hsa_circ_0100725	hsa_circ_0120002
hsa_circ_0100748	hsa_circ_0120108
hsa_circ_0100929	hsa_circ_0120122
hsa_circ_0101017	hsa_circ_0120242
hsa_circ_0101035	hsa_circ_0120528
hsa_circ_0101041	hsa_circ_0120571
hsa_circ_0101055	hsa_circ_0120625
hsa_circ_0101069	hsa_circ_0120916
hsa_circ_0101079	hsa_circ_0120917
hsa_circ_0101080	hsa_circ_0120921
hsa_circ_0101415	hsa_circ_0120964
hsa_circ_0101432	hsa_circ_0121117
hsa_circ_0101578	hsa_circ_0121184
hsa_circ_0101692	hsa_circ_0121196
hsa_circ_0101702	hsa_circ_0121606
hsa_circ_0101874	hsa_circ_0121678
hsa_circ_0101992	hsa_circ_0122086
hsa_circ_0102067	hsa_circ_0122121
hsa_circ_0102193	hsa_circ_0122335
hsa_circ_0102222	hsa_circ_0122464
hsa_circ_0102372	hsa_circ_0122484
hsa_circ_0102374	hsa_circ_0122808
hsa_circ_0102377	hsa_circ_0122963
hsa_circ_0102485	hsa_circ_0123138
hsa_circ_0102523	hsa_circ_0123217
hsa_circ_0102576	hsa_circ_0123367
hsa_circ_0102675	hsa_circ_0123415
hsa_circ_0102727	hsa_circ_0123442
hsa_circ_0102785	hsa_circ_0123444
hsa_circ_0102789	hsa_circ_0123456
hsa_circ_0102953	hsa_circ_0123511
hsa_circ_0102954	hsa_circ_0124035
hsa_circ_0103076	hsa_circ_0124051
hsa_circ_0103095	hsa_circ_0124170
hsa_circ_0103264	hsa_circ_0124204
hsa_circ_0103284	hsa_circ_0124348
hsa_circ_0103346	hsa_circ_0124564
hsa_circ_0103385	hsa_circ_0124595
hsa_circ_0103729	hsa_circ_0124835
hsa_circ_0103938	hsa_circ_0124896
hsa_circ_0103953	hsa_circ_0124905
hsa_circ_0104034	hsa_circ_0125022
hsa_circ_0104359	hsa_circ_0125036
hsa_circ_0104368	hsa_circ_0125172
hsa_circ_0104407	hsa_circ_0125173
hsa_circ_0104544	hsa_circ_0125187
hsa_circ_0104575	hsa_circ_0125233
hsa_circ_0104649	hsa_circ_0125327
hsa_circ_0104785	hsa_circ_0125328
hsa_circ_0104840	hsa_circ_0125376
hsa_circ_0105051	hsa_circ_0125392
hsa_circ_0105101	hsa_circ_0125406
hsa_circ_0105266	hsa_circ_0125773
hsa_circ_0105346	hsa_circ_0125803
hsa_circ_0105381	hsa_circ_0125857
hsa_circ_0105411	hsa_circ_0125936
hsa_circ_0105461	hsa_circ_0126239
hsa_circ_0105488	hsa_circ_0126525
hsa_circ_0105527	hsa_circ_0127236
hsa_circ_0105825	hsa_circ_0127310
hsa_circ_0105829	hsa_circ_0127839
hsa_circ_0105847	hsa_circ_0128093
hsa_circ_0105869	hsa_circ_0128119
hsa_circ_0105975	hsa_circ_0128171
hsa_circ_0106267	hsa_circ_0128535
hsa_circ_0106288	hsa_circ_0128568
hsa_circ_0106316	hsa_circ_0128682
hsa_circ_0106383	hsa_circ_0128762
hsa_circ_0106392	hsa_circ_0128767
hsa_circ_0106416	hsa_circ_0128821
hsa_circ_0106467	hsa_circ_0129066
hsa_circ_0106508	hsa_circ_0129109
hsa_circ_0106601	hsa_circ_0129207
hsa_circ_0106630	hsa_circ_0129213
hsa_circ_0106764	hsa_circ_0129308
hsa_circ_0106791	hsa_circ_0129454
hsa_circ_0106878	hsa_circ_0129522
hsa_circ_0106968	hsa_circ_0129604
hsa_circ_0106998	hsa_circ_0129628
hsa_circ_0107006	hsa_circ_0129645
hsa_circ_0107034	hsa_circ_0129697
hsa_circ_0107131	hsa_circ_0129745
hsa_circ_0107147	hsa_circ_0129747
hsa_circ_0107330	hsa_circ_0130224
hsa_circ_0107346	hsa_circ_0130326
hsa_circ_0107372	hsa_circ_0130693
hsa_circ_0107401	hsa_circ_0130737
hsa_circ_0107441	hsa_circ_0131053
hsa_circ_0107500	hsa_circ_0131121
hsa_circ_0107671	hsa_circ_0131196
hsa_circ_0107766	hsa_circ_0131202
hsa_circ_0107922	hsa_circ_0131429
hsa_circ_0107924	hsa_circ_0131624
hsa_circ_0107963	hsa_circ_0131877
hsa_circ_0107965	hsa_circ_0131891
hsa_circ_0108035	hsa_circ_0131903
hsa_circ_0108049	hsa_circ_0131987
hsa_circ_0108063	hsa_circ_0132065
hsa_circ_0108065	hsa_circ_0132105
hsa_circ_0108071	hsa_circ_0132109
hsa_circ_0108332	hsa_circ_0132125
hsa_circ_0108580	hsa_circ_0132130
hsa_circ_0108581	hsa_circ_0132246
hsa_circ_0108642	hsa_circ_0132306
hsa_circ_0108704	hsa_circ_0132387
hsa_circ_0108802	hsa_circ_0132391
hsa_circ_0108848	hsa_circ_0132470
hsa_circ_0108849	hsa_circ_0132544
hsa_circ_0108950	hsa_circ_0132562
hsa_circ_0109034	hsa_circ_0132606
hsa_circ_0109074	hsa_circ_0132611
hsa_circ_0109087	hsa_circ_0132809
hsa_circ_0109097	hsa_circ_0132833
hsa_circ_0109363	hsa_circ_0132835
hsa_circ_0109368	hsa_circ_0132875
hsa_circ_0109370	hsa_circ_0133233
hsa_circ_0109371	hsa_circ_0133236
hsa_circ_0109432	hsa_circ_0133238
hsa_circ_0109444	hsa_circ_0133369
hsa_circ_0109452	hsa_circ_0133484
hsa_circ_0109606	hsa_circ_0133563
hsa_circ_0109674	hsa_circ_0133657
hsa_circ_0109676	hsa_circ_0133685
hsa_circ_0109681	hsa_circ_0133799
hsa_circ_0109744	hsa_circ_0133954
hsa_circ_0109977	hsa_circ_0133989
hsa_circ_0109984	hsa_circ_0133993
hsa_circ_0110098	hsa_circ_0133996
hsa_circ_0110209	hsa_circ_0134021
hsa_circ_0110306	hsa_circ_0134033
hsa_circ_0110389	hsa_circ_0134072
hsa_circ_0110400	hsa_circ_0134225
hsa_circ_0110509	hsa_circ_0134252
hsa_circ_0110557	hsa_circ_0134409
hsa_circ_0110723	hsa_circ_0134508
hsa_circ_0110731	hsa_circ_0134611
hsa_circ_0110746	hsa_circ_0134778
hsa_circ_0110790	hsa_circ_0134822
hsa_circ_0110813	hsa_circ_0134844
hsa_circ_0110850	hsa_circ_0134877
hsa_circ_0110859	hsa_circ_0135062
hsa_circ_0110860	hsa_circ_0135073
hsa_circ_0110876	hsa_circ_0135117
hsa_circ_0110890	hsa_circ_0135409
hsa_circ_0110931	hsa_circ_0135458
hsa_circ_0111015	hsa_circ_0135459
hsa_circ_0111106	hsa_circ_0135717
hsa_circ_0111121	hsa_circ_0135783
hsa_circ_0111362	hsa_circ_0135967
hsa_circ_0111364	hsa_circ_0136098
hsa_circ_0111365	hsa_circ_0136158
hsa_circ_0111366	hsa_circ_0136560
hsa_circ_0111545	hsa_circ_0136617
hsa_circ_0111624	hsa_circ_0136828
hsa_circ_0111630	hsa_circ_0136891
hsa_circ_0111667	hsa_circ_0137069
hsa_circ_0111707	hsa_circ_0137131
hsa_circ_0111714	hsa_circ_0137147
hsa_circ_0111786	hsa_circ_0137150
hsa_circ_0111792	hsa_circ_0137155
hsa_circ_0111814	hsa_circ_0137240
hsa_circ_0111830	hsa_circ_0137559
hsa_circ_0111952	hsa_circ_0137986
hsa_circ_0112021	hsa_circ_0138230
hsa_circ_0112040	hsa_circ_0138312
hsa_circ_0112064	hsa_circ_0138339
hsa_circ_0112170	hsa_circ_0138422
hsa_circ_0112187	hsa_circ_0138455
hsa_circ_0112210	hsa_circ_0138526
hsa_circ_0112212	hsa_circ_0138632
hsa_circ_0112403	hsa_circ_0138684
hsa_circ_0112448	hsa_circ_0138744
hsa_circ_0112735	hsa_circ_0138822
hsa_circ_0112757	hsa_circ_0138926
hsa_circ_0112791	hsa_circ_0139117
hsa_circ_0112821	hsa_circ_0139142
hsa_circ_0112849	hsa_circ_0139171
hsa_circ_0112879	hsa_circ_0139189
hsa_circ_0112880	hsa_circ_0139237
hsa_circ_0112919	hsa_circ_0139393
hsa_circ_0112979	hsa_circ_0139424
hsa_circ_0113021	hsa_circ_0139441
hsa_circ_0113082	hsa_circ_0139566
hsa_circ_0113379	hsa_circ_0139689
hsa_circ_0113389	hsa_circ_0139947
hsa_circ_0113773	hsa_circ_0140068
hsa_circ_0113805	hsa_circ_0140266
hsa_circ_0113888	hsa_circ_0140551
hsa_circ_0113889	hsa_circ_0140594
hsa_circ_0113954	hsa_circ_0140600
hsa_circ_0114227
hsa_circ_0114237
hsa_circ_0114239
hsa_circ_0114428
hsa_circ_0114470
hsa_circ_0114481
hsa_circ_0114516
hsa_circ_0114638
hsa_circ_0114666
hsa_circ_0114834
hsa_circ_0114890
hsa_circ_0114896
hsa_circ_0114956
hsa_circ_0115011
hsa_circ_0115196
hsa_circ_0115215
hsa_circ_0115549
hsa_circ_0115739
hsa_circ_0115795
hsa_circ_0115848
hsa_circ_0116101
hsa_circ_0116230
hsa_circ_0116285
hsa_circ_0116309
hsa_circ_0116312
hsa_circ_0116316
hsa_circ_0116321
hsa_circ_0116388
hsa_circ_0116389
hsa_circ_0116432
hsa_circ_0116499
hsa_circ_0116513
hsa_circ_0116644
hsa_circ_0116773
hsa_circ_0116783
hsa_circ_0116941
hsa_circ_0116982
hsa_circ_0117027
hsa_circ_0117102
hsa_circ_0117177
hsa_circ_0117280
hsa_circ_0117361
hsa_circ_0117397
hsa_circ_0117669
hsa_circ_0117963
hsa_circ_0118173
hsa_circ_0118182
hsa_circ_0118192
hsa_circ_0118375
hsa_circ_0118416
hsa_circ_0118427
hsa_circ_0118624
hsa_circ_0118832
hsa_circ_0118842
hsa_circ_0118857
hsa_circ_0118957
hsa_circ_0119355
hsa_circ_0119454
hsa_circ_0119650
hsa_circ_0119661
hsa_circ_0119706
hsa_circ_0119710
hsa_circ_0119759
hsa_circ_0119787
hsa_circ_0119789
hsa_circ_0119816
hsa_circ_0119820
hsa_circ_0119839
hsa_circ_0120002
hsa_circ_0120146
hsa_circ_0120185
hsa_circ_0120215
hsa_circ_0120326
hsa_circ_0120656
hsa_circ_0120688
hsa_circ_0120702
hsa_circ_0120703
hsa_circ_0120799
hsa_circ_0120800
hsa_circ_0120804
hsa_circ_0120947
hsa_circ_0120964
hsa_circ_0121120
hsa_circ_0121183
hsa_circ_0121198
hsa_circ_0121279
hsa_circ_0121304
hsa_circ_0121861
hsa_circ_0121864
hsa_circ_0121926
hsa_circ_0121953
hsa_circ_0121976
hsa_circ_0122014
hsa_circ_0122052
hsa_circ_0122072
hsa_circ_0122103
hsa_circ_0122180
hsa_circ_0122464
hsa_circ_0122484
hsa_circ_0122579
hsa_circ_0122594
hsa_circ_0122735
hsa_circ_0122803
hsa_circ_0123034
hsa_circ_0123076
hsa_circ_0123178
hsa_circ_0123266
hsa_circ_0123479
hsa_circ_0123527
hsa_circ_0123675
hsa_circ_0123724
hsa_circ_0123731
hsa_circ_0123977
hsa_circ_0124052
hsa_circ_0124056
hsa_circ_0124142
hsa_circ_0124196
hsa_circ_0124435
hsa_circ_0124486
hsa_circ_0124502
hsa_circ_0124504
hsa_circ_0124787
hsa_circ_0124839
hsa_circ_0124971
hsa_circ_0125019
hsa_circ_0125174
hsa_circ_0125287
hsa_circ_0125341
hsa_circ_0125376
hsa_circ_0125392
hsa_circ_0125592
hsa_circ_0125674
hsa_circ_0125737
hsa_circ_0125757
hsa_circ_0125772
hsa_circ_0125773
hsa_circ_0125797
hsa_circ_0125807
hsa_circ_0126289
hsa_circ_0126359
hsa_circ_0126376
hsa_circ_0126525
hsa_circ_0126531
hsa_circ_0126631
hsa_circ_0126672
hsa_circ_0126913
hsa_circ_0126931
hsa_circ_0126973
hsa_circ_0127059
hsa_circ_0127310
hsa_circ_0127349
hsa_circ_0127379
hsa_circ_0127478
hsa_circ_0127568
hsa_circ_0127683
hsa_circ_0127759
hsa_circ_0128057
hsa_circ_0128103
hsa_circ_0128135
hsa_circ_0128145
hsa_circ_0128220
hsa_circ_0128385
hsa_circ_0128404
hsa_circ_0128443
hsa_circ_0128457
hsa_circ_0128582
hsa_circ_0128595
hsa_circ_0128629
hsa_circ_0128630
hsa_circ_0128724
hsa_circ_0128729
hsa_circ_0129115
hsa_circ_0129196
hsa_circ_0129198
hsa_circ_0129369
hsa_circ_0129394
[truncated: 168 more rows]

## Sheet: circRNAs in brain tissues
CircRNAs in CircInteractome
frontal_cortex	temporal_lobe	cerebellum	diencephalon	occipital_lobe	parietal_lobe
hsa_circ_0000002	hsa_circ_0000002	hsa_circ_0000002	hsa_circ_0000002	hsa_circ_0000002	hsa_circ_0000002
hsa_circ_0000005	hsa_circ_0000005	hsa_circ_0000005	hsa_circ_0000005	hsa_circ_0000005	hsa_circ_0000005
hsa_circ_0000006	hsa_circ_0000006	hsa_circ_0000006	hsa_circ_0000006	hsa_circ_0000006	hsa_circ_0000006
hsa_circ_0000007	hsa_circ_0000007	hsa_circ_0000007	hsa_circ_0000007	hsa_circ_0000007	hsa_circ_0000007
hsa_circ_0000008	hsa_circ_0000008	hsa_circ_0000008	hsa_circ_0000008	hsa_circ_0000008	hsa_circ_0000008
hsa_circ_0000014	hsa_circ_0000014	hsa_circ_0000014	hsa_circ_0000012	hsa_circ_0000014	hsa_circ_0000014
hsa_circ_0000015	hsa_circ_0000018	hsa_circ_0000015	hsa_circ_0000014	hsa_circ_0000015	hsa_circ_0000018
hsa_circ_0000017	hsa_circ_0000019	hsa_circ_0000018	hsa_circ_0000015	hsa_circ_0000018	hsa_circ_0000019
hsa_circ_0000018	hsa_circ_0000020	hsa_circ_0000019	hsa_circ_0000017	hsa_circ_0000019	hsa_circ_0000020
hsa_circ_0000019	hsa_circ_0000021	hsa_circ_0000021	hsa_circ_0000018	hsa_circ_0000020	hsa_circ_0000021
hsa_circ_0000020	hsa_circ_0000023	hsa_circ_0000023	hsa_circ_0000019	hsa_circ_0000021	hsa_circ_0000023
hsa_circ_0000021	hsa_circ_0000024	hsa_circ_0000024	hsa_circ_0000021	hsa_circ_0000023	hsa_circ_0000024
hsa_circ_0000023	hsa_circ_0000025	hsa_circ_0000025	hsa_circ_0000023	hsa_circ_0000024	hsa_circ_0000025
hsa_circ_0000024	hsa_circ_0000026	hsa_circ_0000026	hsa_circ_0000024	hsa_circ_0000025	hsa_circ_0000026
hsa_circ_0000025	hsa_circ_0000027	hsa_circ_0000027	hsa_circ_0000025	hsa_circ_0000026	hsa_circ_0000027
hsa_circ_0000026	hsa_circ_0000028	hsa_circ_0000028	hsa_circ_0000026	hsa_circ_0000027	hsa_circ_0000028
hsa_circ_0000027	hsa_circ_0000029	hsa_circ_0000032	hsa_circ_0000028	hsa_circ_0000028	hsa_circ_0000029
hsa_circ_0000028	hsa_circ_0000032	hsa_circ_0000033	hsa_circ_0000029	hsa_circ_0000029	hsa_circ_0000032
hsa_circ_0000029	hsa_circ_0000033	hsa_circ_0000034	hsa_circ_0000032	hsa_circ_0000032	hsa_circ_0000033
hsa_circ_0000032	hsa_circ_0000034	hsa_circ_0000039	hsa_circ_0000033	hsa_circ_0000033	hsa_circ_0000034
hsa_circ_0000033	hsa_circ_0000039	hsa_circ_0000041	hsa_circ_0000034	hsa_circ_0000034	hsa_circ_0000039
hsa_circ_0000034	hsa_circ_0000041	hsa_circ_0000042	hsa_circ_0000039	hsa_circ_0000039	hsa_circ_0000042
hsa_circ_0000039	hsa_circ_0000042	hsa_circ_0000043	hsa_circ_0000041	hsa_circ_0000041	hsa_circ_0000043
hsa_circ_0000041	hsa_circ_0000043	hsa_circ_0000044	hsa_circ_0000042	hsa_circ_0000042	hsa_circ_0000044
hsa_circ_0000042	hsa_circ_0000044	hsa_circ_0000045	hsa_circ_0000043	hsa_circ_0000043	hsa_circ_0000045
hsa_circ_0000043	hsa_circ_0000045	hsa_circ_0000048	hsa_circ_0000044	hsa_circ_0000044	hsa_circ_0000048
hsa_circ_0000044	hsa_circ_0000048	hsa_circ_0000051	hsa_circ_0000045	hsa_circ_0000045	hsa_circ_0000051
hsa_circ_0000045	hsa_circ_0000051	hsa_circ_0000053	hsa_circ_0000048	hsa_circ_0000048	hsa_circ_0000053
hsa_circ_0000048	hsa_circ_0000053	hsa_circ_0000057	hsa_circ_0000051	hsa_circ_0000051	hsa_circ_0000057
hsa_circ_0000051	hsa_circ_0000057	hsa_circ_0000061	hsa_circ_0000053	hsa_circ_0000053	hsa_circ_0000061
hsa_circ_0000053	hsa_circ_0000061	hsa_circ_0000063	hsa_circ_0000057	hsa_circ_0000057	hsa_circ_0000063
hsa_circ_0000057	hsa_circ_0000063	hsa_circ_0000067	hsa_circ_0000061	hsa_circ_0000061	hsa_circ_0000067
hsa_circ_0000061	hsa_circ_0000065	hsa_circ_0000068	hsa_circ_0000063	hsa_circ_0000063	hsa_circ_0000068
hsa_circ_0000063	hsa_circ_0000067	hsa_circ_0000069	hsa_circ_0000067	hsa_circ_0000067	hsa_circ_0000069
hsa_circ_0000065	hsa_circ_0000068	hsa_circ_0000072	hsa_circ_0000068	hsa_circ_0000068	hsa_circ_0000072
hsa_circ_0000067	hsa_circ_0000069	hsa_circ_0000075	hsa_circ_0000069	hsa_circ_0000069	hsa_circ_0000075
hsa_circ_0000068	hsa_circ_0000072	hsa_circ_0000076	hsa_circ_0000072	hsa_circ_0000072	hsa_circ_0000076
hsa_circ_0000069	hsa_circ_0000075	hsa_circ_0000079	hsa_circ_0000073	hsa_circ_0000075	hsa_circ_0000079
hsa_circ_0000072	hsa_circ_0000076	hsa_circ_0000080	hsa_circ_0000075	hsa_circ_0000076	hsa_circ_0000080
hsa_circ_0000075	hsa_circ_0000079	hsa_circ_0000081	hsa_circ_0000076	hsa_circ_0000080	hsa_circ_0000084
hsa_circ_0000076	hsa_circ_0000084	hsa_circ_0000084	hsa_circ_0000079	hsa_circ_0000084	hsa_circ_0000085
hsa_circ_0000078	hsa_circ_0000085	hsa_circ_0000085	hsa_circ_0000080	hsa_circ_0000085	hsa_circ_0000087
hsa_circ_0000079	hsa_circ_0000087	hsa_circ_0000087	hsa_circ_0000084	hsa_circ_0000087	hsa_circ_0000088
hsa_circ_0000080	hsa_circ_0000088	hsa_circ_0000089	hsa_circ_0000085	hsa_circ_0000088	hsa_circ_0000089
hsa_circ_0000084	hsa_circ_0000089	hsa_circ_0000091	hsa_circ_0000087	hsa_circ_0000089	hsa_circ_0000091
hsa_circ_0000085	hsa_circ_0000091	hsa_circ_0000095	hsa_circ_0000088	hsa_circ_0000090	hsa_circ_0000095
hsa_circ_0000087	hsa_circ_0000095	hsa_circ_0000096	hsa_circ_0000089	hsa_circ_0000091	hsa_circ_0000096
hsa_circ_0000088	hsa_circ_0000096	hsa_circ_0000097	hsa_circ_0000091	hsa_circ_0000095	hsa_circ_0000097
hsa_circ_0000089	hsa_circ_0000097	hsa_circ_0000098	hsa_circ_0000095	hsa_circ_0000096	hsa_circ_0000098
hsa_circ_0000090	hsa_circ_0000098	hsa_circ_0000099	hsa_circ_0000096	hsa_circ_0000097	hsa_circ_0000099
hsa_circ_0000091	hsa_circ_0000099	hsa_circ_0000101	hsa_circ_0000097	hsa_circ_0000098	hsa_circ_0000106
hsa_circ_0000095	hsa_circ_0000101	hsa_circ_0000106	hsa_circ_0000098	hsa_circ_0000099	hsa_circ_0000107
hsa_circ_0000096	hsa_circ_0000106	hsa_circ_0000107	hsa_circ_0000099	hsa_circ_0000100	hsa_circ_0000108
hsa_circ_0000097	hsa_circ_0000107	hsa_circ_0000112	hsa_circ_0000106	hsa_circ_0000101	hsa_circ_0000110
hsa_circ_0000098	hsa_circ_0000115	hsa_circ_0000115	hsa_circ_0000107	hsa_circ_0000106	hsa_circ_0000112
hsa_circ_0000099	hsa_circ_0000116	hsa_circ_0000116	hsa_circ_0000109	hsa_circ_0000107	hsa_circ_0000115
hsa_circ_0000100	hsa_circ_0000117	hsa_circ_0000117	hsa_circ_0000112	hsa_circ_0000109	hsa_circ_0000116
hsa_circ_0000101	hsa_circ_0000118	hsa_circ_0000118	hsa_circ_0000115	hsa_circ_0000110	hsa_circ_0000117
hsa_circ_0000106	hsa_circ_0000119	hsa_circ_0000119	hsa_circ_0000116	hsa_circ_0000112	hsa_circ_0000118
hsa_circ_0000107	hsa_circ_0000120	hsa_circ_0000120	hsa_circ_0000117	hsa_circ_0000115	hsa_circ_0000119
hsa_circ_0000109	hsa_circ_0000126	hsa_circ_0000126	hsa_circ_0000118	hsa_circ_0000116	hsa_circ_0000120
hsa_circ_0000112	hsa_circ_0000128	hsa_circ_0000128	hsa_circ_0000119	hsa_circ_0000117	hsa_circ_0000126
hsa_circ_0000115	hsa_circ_0000130	hsa_circ_0000130	hsa_circ_0000120	hsa_circ_0000118	hsa_circ_0000128
hsa_circ_0000116	hsa_circ_0000131	hsa_circ_0000131	hsa_circ_0000125	hsa_circ_0000119	hsa_circ_0000130
hsa_circ_0000117	hsa_circ_0000133	hsa_circ_0000133	hsa_circ_0000126	hsa_circ_0000120	hsa_circ_0000131
hsa_circ_0000118	hsa_circ_0000137	hsa_circ_0000137	hsa_circ_0000128	hsa_circ_0000126	hsa_circ_0000133
hsa_circ_0000119	hsa_circ_0000139	hsa_circ_0000139	hsa_circ_0000130	hsa_circ_0000128	hsa_circ_0000137
hsa_circ_0000120	hsa_circ_0000155	hsa_circ_0000140	hsa_circ_0000131	hsa_circ_0000130	hsa_circ_0000139
hsa_circ_0000126	hsa_circ_0000156	hsa_circ_0000142	hsa_circ_0000133	hsa_circ_0000131	hsa_circ_0000140
hsa_circ_0000128	hsa_circ_0000160	hsa_circ_0000145	hsa_circ_0000137	hsa_circ_0000133	hsa_circ_0000142
hsa_circ_0000130	hsa_circ_0000164	hsa_circ_0000154	hsa_circ_0000139	hsa_circ_0000137	hsa_circ_0000145
hsa_circ_0000131	hsa_circ_0000166	hsa_circ_0000155	hsa_circ_0000140	hsa_circ_0000139	hsa_circ_0000154
hsa_circ_0000133	hsa_circ_0000169	hsa_circ_0000160	hsa_circ_0000142	hsa_circ_0000140	hsa_circ_0000155
hsa_circ_0000137	hsa_circ_0000174	hsa_circ_0000164	hsa_circ_0000145	hsa_circ_0000142	hsa_circ_0000156
hsa_circ_0000139	hsa_circ_0000175	hsa_circ_0000166	hsa_circ_0000153	hsa_circ_0000145	hsa_circ_0000160
hsa_circ_0000140	hsa_circ_0000179	hsa_circ_0000169	hsa_circ_0000154	hsa_circ_0000153	hsa_circ_0000164
hsa_circ_0000142	hsa_circ_0000182	hsa_circ_0000174	hsa_circ_0000155	hsa_circ_0000154	hsa_circ_0000166
hsa_circ_0000145	hsa_circ_0000183	hsa_circ_0000179	hsa_circ_0000156	hsa_circ_0000155	hsa_circ_0000168
hsa_circ_0000153	hsa_circ_0000184	hsa_circ_0000181	hsa_circ_0000160	hsa_circ_0000156	hsa_circ_0000169
hsa_circ_0000154	hsa_circ_0000190	hsa_circ_0000182	hsa_circ_0000164	hsa_circ_0000160	hsa_circ_0000174
hsa_circ_0000155	hsa_circ_0000192	hsa_circ_0000183	hsa_circ_0000166	hsa_circ_0000161	hsa_circ_0000175
hsa_circ_0000156	hsa_circ_0000194	hsa_circ_0000184	hsa_circ_0000168	hsa_circ_0000164	hsa_circ_0000179
hsa_circ_0000160	hsa_circ_0000195	hsa_circ_0000190	hsa_circ_0000169	hsa_circ_0000166	hsa_circ_0000181
hsa_circ_0000161	hsa_circ_0000196	hsa_circ_0000192	hsa_circ_0000174	hsa_circ_0000168	hsa_circ_0000182
hsa_circ_0000164	hsa_circ_0000198	hsa_circ_0000194	hsa_circ_0000179	hsa_circ_0000169	hsa_circ_0000183
hsa_circ_0000166	hsa_circ_0000199	hsa_circ_0000195	hsa_circ_0000181	hsa_circ_0000174	hsa_circ_0000184
hsa_circ_0000167	hsa_circ_0000205	hsa_circ_0000196	hsa_circ_0000182	hsa_circ_0000179	hsa_circ_0000188
hsa_circ_0000168	hsa_circ_0000206	hsa_circ_0000198	hsa_circ_0000183	hsa_circ_0000182	hsa_circ_0000190
hsa_circ_0000169	hsa_circ_0000209	hsa_circ_0000199	hsa_circ_0000184	hsa_circ_0000183	hsa_circ_0000192
hsa_circ_0000174	hsa_circ_0000211	hsa_circ_0000205	hsa_circ_0000190	hsa_circ_0000184	hsa_circ_0000194
hsa_circ_0000179	hsa_circ_0000212	hsa_circ_0000209	hsa_circ_0000192	hsa_circ_0000190	hsa_circ_0000195
hsa_circ_0000181	hsa_circ_0000213	hsa_circ_0000210	hsa_circ_0000195	hsa_circ_0000192	hsa_circ_0000196
hsa_circ_0000182	hsa_circ_0000214	hsa_circ_0000211	hsa_circ_0000196	hsa_circ_0000194	hsa_circ_0000198
hsa_circ_0000183	hsa_circ_0000215	hsa_circ_0000212	hsa_circ_0000198	hsa_circ_0000195	hsa_circ_0000199
hsa_circ_0000184	hsa_circ_0000219	hsa_circ_0000213	hsa_circ_0000199	hsa_circ_0000196	hsa_circ_0000200
hsa_circ_0000187	hsa_circ_0000220	hsa_circ_0000214	hsa_circ_0000205	hsa_circ_0000198	hsa_circ_0000205
hsa_circ_0000188	hsa_circ_0000224	hsa_circ_0000215	hsa_circ_0000209	hsa_circ_0000199	hsa_circ_0000209
hsa_circ_0000190	hsa_circ_0000225	hsa_circ_0000219	hsa_circ_0000211	hsa_circ_0000205	hsa_circ_0000211
hsa_circ_0000192	hsa_circ_0000226	hsa_circ_0000220	hsa_circ_0000212	hsa_circ_0000206	hsa_circ_0000213
hsa_circ_0000194	hsa_circ_0000228	hsa_circ_0000222	hsa_circ_0000213	hsa_circ_0000209	hsa_circ_0000214
hsa_circ_0000195	hsa_circ_0000230	hsa_circ_0000224	hsa_circ_0000214	hsa_circ_0000210	hsa_circ_0000215
hsa_circ_0000196	hsa_circ_0000231	hsa_circ_0000225	hsa_circ_0000215	hsa_circ_0000211	hsa_circ_0000219
hsa_circ_0000198	hsa_circ_0000233	hsa_circ_0000226	hsa_circ_0000219	hsa_circ_0000213	hsa_circ_0000220
hsa_circ_0000199	hsa_circ_0000234	hsa_circ_0000228	hsa_circ_0000220	hsa_circ_0000214	hsa_circ_0000222
hsa_circ_0000205	hsa_circ_0000235	hsa_circ_0000230	hsa_circ_0000224	hsa_circ_0000215	hsa_circ_0000225
hsa_circ_0000206	hsa_circ_0000236	hsa_circ_0000231	hsa_circ_0000225	hsa_circ_0000219	hsa_circ_0000226
hsa_circ_0000209	hsa_circ_0000239	hsa_circ_0000233	hsa_circ_0000226	hsa_circ_0000220	hsa_circ_0000227
hsa_circ_0000210	hsa_circ_0000240	hsa_circ_0000234	hsa_circ_0000228	hsa_circ_0000222	hsa_circ_0000228
hsa_circ_0000211	hsa_circ_0000244	hsa_circ_0000235	hsa_circ_0000230	hsa_circ_0000225	hsa_circ_0000230
hsa_circ_0000212	hsa_circ_0000246	hsa_circ_0000236	hsa_circ_0000231	hsa_circ_0000226	hsa_circ_0000231
hsa_circ_0000213	hsa_circ_0000247	hsa_circ_0000239	hsa_circ_0000233	hsa_circ_0000228	hsa_circ_0000233
hsa_circ_0000214	hsa_circ_0000251	hsa_circ_0000240	hsa_circ_0000234	hsa_circ_0000230	hsa_circ_0000234
hsa_circ_0000215	hsa_circ_0000252	hsa_circ_0000244	hsa_circ_0000235	hsa_circ_0000231	hsa_circ_0000235
hsa_circ_0000219	hsa_circ_0000255	hsa_circ_0000246	hsa_circ_0000236	hsa_circ_0000233	hsa_circ_0000236
hsa_circ_0000220	hsa_circ_0000257	hsa_circ_0000247	hsa_circ_0000239	hsa_circ_0000234	hsa_circ_0000239
hsa_circ_0000222	hsa_circ_0000258	hsa_circ_0000251	hsa_circ_0000240	hsa_circ_0000235	hsa_circ_0000240
hsa_circ_0000224	hsa_circ_0000259	hsa_circ_0000252	hsa_circ_0000244	hsa_circ_0000236	hsa_circ_0000244
hsa_circ_0000225	hsa_circ_0000260	hsa_circ_0000255	hsa_circ_0000246	hsa_circ_0000239	hsa_circ_0000246
hsa_circ_0000226	hsa_circ_0000261	hsa_circ_0000257	hsa_circ_0000247	hsa_circ_0000240	hsa_circ_0000247
hsa_circ_0000227	hsa_circ_0000264	hsa_circ_0000258	hsa_circ_0000251	hsa_circ_0000244	hsa_circ_0000251
hsa_circ_0000228	hsa_circ_0000267	hsa_circ_0000259	hsa_circ_0000252	hsa_circ_0000246	hsa_circ_0000252
hsa_circ_0000230	hsa_circ_0000268	hsa_circ_0000260	hsa_circ_0000255	hsa_circ_0000247	hsa_circ_0000255
hsa_circ_0000231	hsa_circ_0000274	hsa_circ_0000261	hsa_circ_0000257	hsa_circ_0000251	hsa_circ_0000257
hsa_circ_0000233	hsa_circ_0000277	hsa_circ_0000264	hsa_circ_0000258	hsa_circ_0000252	hsa_circ_0000258
hsa_circ_0000234	hsa_circ_0000278	hsa_circ_0000267	hsa_circ_0000259	hsa_circ_0000255	hsa_circ_0000259
hsa_circ_0000235	hsa_circ_0000279	hsa_circ_0000268	hsa_circ_0000260	hsa_circ_0000257	hsa_circ_0000260
hsa_circ_0000236	hsa_circ_0000280	hsa_circ_0000274	hsa_circ_0000261	hsa_circ_0000258	hsa_circ_0000261
hsa_circ_0000239	hsa_circ_0000283	hsa_circ_0000277	hsa_circ_0000264	hsa_circ_0000259	hsa_circ_0000264
hsa_circ_0000240	hsa_circ_0000284	hsa_circ_0000278	hsa_circ_0000267	hsa_circ_0000260	hsa_circ_0000267
hsa_circ_0000244	hsa_circ_0000285	hsa_circ_0000279	hsa_circ_0000268	hsa_circ_0000261	hsa_circ_0000268
hsa_circ_0000246	hsa_circ_0000286	hsa_circ_0000280	hsa_circ_0000274	hsa_circ_0000264	hsa_circ_0000271
hsa_circ_0000247	hsa_circ_0000287	hsa_circ_0000283	hsa_circ_0000277	hsa_circ_0000267	hsa_circ_0000274
hsa_circ_0000251	hsa_circ_0000290	hsa_circ_0000284	hsa_circ_0000278	hsa_circ_0000268	hsa_circ_0000277
hsa_circ_0000252	hsa_circ_0000295	hsa_circ_0000285	hsa_circ_0000279	hsa_circ_0000271	hsa_circ_0000278
hsa_circ_0000255	hsa_circ_0000296	hsa_circ_0000286	hsa_circ_0000280	hsa_circ_0000274	hsa_circ_0000279
hsa_circ_0000257	hsa_circ_0000298	hsa_circ_0000287	hsa_circ_0000283	hsa_circ_0000277	hsa_circ_0000280
hsa_circ_0000258	hsa_circ_0000304	hsa_circ_0000288	hsa_circ_0000284	hsa_circ_0000278	hsa_circ_0000283
hsa_circ_0000259	hsa_circ_0000311	hsa_circ_0000290	hsa_circ_0000287	hsa_circ_0000279	hsa_circ_0000284
hsa_circ_0000260	hsa_circ_0000337	hsa_circ_0000295	hsa_circ_0000288	hsa_circ_0000280	hsa_circ_0000286
hsa_circ_0000261	hsa_circ_0000339	hsa_circ_0000296	hsa_circ_0000290	hsa_circ_0000283	hsa_circ_0000287
hsa_circ_0000264	hsa_circ_0000343	hsa_circ_0000298	hsa_circ_0000295	hsa_circ_0000284	hsa_circ_0000288
hsa_circ_0000267	hsa_circ_0000344	hsa_circ_0000304	hsa_circ_0000296	hsa_circ_0000285	hsa_circ_0000290
hsa_circ_0000268	hsa_circ_0000345	hsa_circ_0000311	hsa_circ_0000298	hsa_circ_0000286	hsa_circ_0000295
hsa_circ_0000274	hsa_circ_0000347	hsa_circ_0000337	hsa_circ_0000304	hsa_circ_0000287	hsa_circ_0000296
hsa_circ_0000277	hsa_circ_0000348	hsa_circ_0000339	hsa_circ_0000311	hsa_circ_0000288	hsa_circ_0000298
hsa_circ_0000278	hsa_circ_0000349	hsa_circ_0000343	hsa_circ_0000337	hsa_circ_0000290	hsa_circ_0000299
hsa_circ_0000279	hsa_circ_0000350	hsa_circ_0000344	hsa_circ_0000339	hsa_circ_0000295	hsa_circ_0000304
hsa_circ_0000280	hsa_circ_0000356	hsa_circ_0000345	hsa_circ_0000343	hsa_circ_0000296	hsa_circ_0000311
hsa_circ_0000283	hsa_circ_0000358	hsa_circ_0000347	hsa_circ_0000344	hsa_circ_0000298	hsa_circ_0000337
hsa_circ_0000284	hsa_circ_0000359	hsa_circ_0000348	hsa_circ_0000345	hsa_circ_0000304	hsa_circ_0000339
hsa_circ_0000285	hsa_circ_0000362	hsa_circ_0000349	hsa_circ_0000347	hsa_circ_0000311	hsa_circ_0000343
hsa_circ_0000286	hsa_circ_0000367	hsa_circ_0000350	hsa_circ_0000348	hsa_circ_0000330	hsa_circ_0000344
hsa_circ_0000287	hsa_circ_0000371	hsa_circ_0000356	hsa_circ_0000349	hsa_circ_0000337	hsa_circ_0000345
hsa_circ_0000288	hsa_circ_0000372	hsa_circ_0000357	hsa_circ_0000350	hsa_circ_0000339	hsa_circ_0000347
hsa_circ_0000290	hsa_circ_0000373	hsa_circ_0000359	hsa_circ_0000356	hsa_circ_0000343	hsa_circ_0000348
hsa_circ_0000295	hsa_circ_0000374	hsa_circ_0000360	hsa_circ_0000357	hsa_circ_0000344	hsa_circ_0000349
hsa_circ_0000296	hsa_circ_0000377	hsa_circ_0000362	hsa_circ_0000359	hsa_circ_0000345	hsa_circ_0000350
hsa_circ_0000298	hsa_circ_0000378	hsa_circ_0000365	hsa_circ_0000360	hsa_circ_0000347	hsa_circ_0000356
hsa_circ_0000304	hsa_circ_0000384	hsa_circ_0000367	hsa_circ_0000362	hsa_circ_0000348	hsa_circ_0000357
hsa_circ_0000311	hsa_circ_0000386	hsa_circ_0000368	hsa_circ_0000367	hsa_circ_0000349	hsa_circ_0000359
hsa_circ_0000330	hsa_circ_0000387	hsa_circ_0000371	hsa_circ_0000371	hsa_circ_0000350	hsa_circ_0000360
hsa_circ_0000337	hsa_circ_0000390	hsa_circ_0000372	hsa_circ_0000372	hsa_circ_0000356	hsa_circ_0000362
hsa_circ_0000339	hsa_circ_0000392	hsa_circ_0000373	hsa_circ_0000373	hsa_circ_0000357	hsa_circ_0000365
hsa_circ_0000343	hsa_circ_0000396	hsa_circ_0000374	hsa_circ_0000374	hsa_circ_0000358	hsa_circ_0000367
hsa_circ_0000344	hsa_circ_0000397	hsa_circ_0000377	hsa_circ_0000377	hsa_circ_0000359	hsa_circ_0000370
hsa_circ_0000345	hsa_circ_0000398	hsa_circ_0000378	hsa_circ_0000378	hsa_circ_0000360	hsa_circ_0000371
hsa_circ_0000347	hsa_circ_0000399	hsa_circ_0000384	hsa_circ_0000384	hsa_circ_0000362	hsa_circ_0000372
hsa_circ_0000348	hsa_circ_0000408	hsa_circ_0000386	hsa_circ_0000386	hsa_circ_0000365	hsa_circ_0000373
hsa_circ_0000349	hsa_circ_0000409	hsa_circ_0000390	hsa_circ_0000390	hsa_circ_0000367	hsa_circ_0000374
hsa_circ_0000350	hsa_circ_0000411	hsa_circ_0000392	hsa_circ_0000392	hsa_circ_0000370	hsa_circ_0000377
hsa_circ_0000356	hsa_circ_0000412	hsa_circ_0000396	hsa_circ_0000396	hsa_circ_0000371	hsa_circ_0000378
hsa_circ_0000357	hsa_circ_0000413	hsa_circ_0000397	hsa_circ_0000397	hsa_circ_0000372	hsa_circ_0000384
hsa_circ_0000358	hsa_circ_0000415	hsa_circ_0000398	hsa_circ_0000398	hsa_circ_0000373	hsa_circ_0000386
hsa_circ_0000359	hsa_circ_0000417	hsa_circ_0000399	hsa_circ_0000399	hsa_circ_0000374	hsa_circ_0000387
hsa_circ_0000360	hsa_circ_0000418	hsa_circ_0000408	hsa_circ_0000408	hsa_circ_0000377	hsa_circ_0000390
hsa_circ_0000362	hsa_circ_0000419	hsa_circ_0000409	hsa_circ_0000411	hsa_circ_0000378	hsa_circ_0000392
hsa_circ_0000363	hsa_circ_0000424	hsa_circ_0000411	hsa_circ_0000412	hsa_circ_0000384	hsa_circ_0000396
hsa_circ_0000365	hsa_circ_0000426	hsa_circ_0000412	hsa_circ_0000413	hsa_circ_0000386	hsa_circ_0000397
hsa_circ_0000367	hsa_circ_0000437	hsa_circ_0000413	hsa_circ_0000417	hsa_circ_0000387	hsa_circ_0000398
hsa_circ_0000370	hsa_circ_0000438	hsa_circ_0000414	hsa_circ_0000418	hsa_circ_0000390	hsa_circ_0000399
hsa_circ_0000371	hsa_circ_0000439	hsa_circ_0000415	hsa_circ_0000419	hsa_circ_0000392	hsa_circ_0000404
hsa_circ_0000372	hsa_circ_0000441	hsa_circ_0000417	hsa_circ_0000424	hsa_circ_0000396	hsa_circ_0000408
hsa_circ_0000373	hsa_circ_0000442	hsa_circ_0000418	hsa_circ_0000437	hsa_circ_0000397	hsa_circ_0000409
hsa_circ_0000374	hsa_circ_0000443	hsa_circ_0000419	hsa_circ_0000438	hsa_circ_0000398	hsa_circ_0000411
hsa_circ_0000377	hsa_circ_0000446	hsa_circ_0000424	hsa_circ_0000439	hsa_circ_0000399	hsa_circ_0000412
hsa_circ_0000378	hsa_circ_0000448	hsa_circ_0000426	hsa_circ_0000441	hsa_circ_0000408	hsa_circ_0000413
hsa_circ_0000384	hsa_circ_0000450	hsa_circ_0000437	hsa_circ_0000442	hsa_circ_0000409	hsa_circ_0000417
hsa_circ_0000386	hsa_circ_0000458	hsa_circ_0000439	hsa_circ_0000443	hsa_circ_0000412	hsa_circ_0000418
hsa_circ_0000387	hsa_circ_0000460	hsa_circ_0000441	hsa_circ_0000446	hsa_circ_0000413	hsa_circ_0000419
hsa_circ_0000390	hsa_circ_0000462	hsa_circ_0000442	hsa_circ_0000448	hsa_circ_0000414	hsa_circ_0000432
hsa_circ_0000392	hsa_circ_0000464	hsa_circ_0000443	hsa_circ_0000450	hsa_circ_0000417	hsa_circ_0000437
hsa_circ_0000396	hsa_circ_0000465	hsa_circ_0000446	hsa_circ_0000451	hsa_circ_0000418	hsa_circ_0000438
hsa_circ_0000397	hsa_circ_0000467	hsa_circ_0000448	hsa_circ_0000452	hsa_circ_0000419	hsa_circ_0000439
hsa_circ_0000398	hsa_circ_0000469	hsa_circ_0000450	hsa_circ_0000458	hsa_circ_0000420	hsa_circ_0000441
hsa_circ_0000399	hsa_circ_0000471	hsa_circ_0000451	hsa_circ_0000459	hsa_circ_0000424	hsa_circ_0000442
hsa_circ_0000408	hsa_circ_0000478	hsa_circ_0000458	hsa_circ_0000460	hsa_circ_0000426	hsa_circ_0000443
hsa_circ_0000409	hsa_circ_0000481	hsa_circ_0000462	hsa_circ_0000462	hsa_circ_0000437	hsa_circ_0000445
hsa_circ_0000411	hsa_circ_0000483	hsa_circ_0000465	hsa_circ_0000465	hsa_circ_0000438	hsa_circ_0000446
hsa_circ_0000412	hsa_circ_0000489	hsa_circ_0000467	hsa_circ_0000467	hsa_circ_0000439	hsa_circ_0000448
hsa_circ_0000413	hsa_circ_0000494	hsa_circ_0000469	hsa_circ_0000468	hsa_circ_0000441	hsa_circ_0000450
hsa_circ_0000414	hsa_circ_0000495	hsa_circ_0000471	hsa_circ_0000469	hsa_circ_0000442	hsa_circ_0000451
hsa_circ_0000417	hsa_circ_0000497	hsa_circ_0000475	hsa_circ_0000471	hsa_circ_0000443	hsa_circ_0000458
hsa_circ_0000418	hsa_circ_0000498	hsa_circ_0000478	hsa_circ_0000475	hsa_circ_0000444	hsa_circ_0000460
hsa_circ_0000419	hsa_circ_0000500	hsa_circ_0000481	hsa_circ_0000478	hsa_circ_0000446	hsa_circ_0000462
hsa_circ_0000420	hsa_circ_0000503	hsa_circ_0000483	hsa_circ_0000481	hsa_circ_0000448	hsa_circ_0000465
hsa_circ_0000424	hsa_circ_0000504	hsa_circ_0000485	hsa_circ_0000483	hsa_circ_0000450	hsa_circ_0000467
hsa_circ_0000426	hsa_circ_0000506	hsa_circ_0000489	hsa_circ_0000485	hsa_circ_0000451	hsa_circ_0000469
hsa_circ_0000431	hsa_circ_0000512	hsa_circ_0000492	hsa_circ_0000489	hsa_circ_0000455	hsa_circ_0000471
hsa_circ_0000432	hsa_circ_0000513	hsa_circ_0000494	hsa_circ_0000492	hsa_circ_0000458	hsa_circ_0000475
hsa_circ_0000437	hsa_circ_0000514	hsa_circ_0000495	hsa_circ_0000494	hsa_circ_0000462	hsa_circ_0000478
hsa_circ_0000438	hsa_circ_0000515	hsa_circ_0000497	hsa_circ_0000495	hsa_circ_0000464	hsa_circ_0000481
hsa_circ_0000439	hsa_circ_0000522	hsa_circ_0000498	hsa_circ_0000497	hsa_circ_0000465	hsa_circ_0000483
hsa_circ_0000441	hsa_circ_0000523	hsa_circ_0000500	hsa_circ_0000498	hsa_circ_0000467	hsa_circ_0000485
hsa_circ_0000442	hsa_circ_0000524	hsa_circ_0000503	hsa_circ_0000500	hsa_circ_0000469	hsa_circ_0000489
hsa_circ_0000443	hsa_circ_0000528	hsa_circ_0000504	hsa_circ_0000501	hsa_circ_0000471	hsa_circ_0000494
hsa_circ_0000446	hsa_circ_0000530	hsa_circ_0000506	hsa_circ_0000503	hsa_circ_0000475	hsa_circ_0000495
hsa_circ_0000448	hsa_circ_0000532	hsa_circ_0000509	hsa_circ_0000504	hsa_circ_0000478	hsa_circ_0000497
hsa_circ_0000450	hsa_circ_0000542	hsa_circ_0000512	hsa_circ_0000506	hsa_circ_0000481	hsa_circ_0000498
hsa_circ_0000451	hsa_circ_0000545	hsa_circ_0000514	hsa_circ_0000509	hsa_circ_0000483	hsa_circ_0000500
hsa_circ_0000452	hsa_circ_0000551	hsa_circ_0000515	hsa_circ_0000514	hsa_circ_0000485	hsa_circ_0000501
hsa_circ_0000455	hsa_circ_0000557	hsa_circ_0000522	hsa_circ_0000515	hsa_circ_0000486	hsa_circ_0000503
hsa_circ_0000458	hsa_circ_0000558	hsa_circ_0000523	hsa_circ_0000522	hsa_circ_0000489	hsa_circ_0000504
hsa_circ_0000460	hsa_circ_0000560	hsa_circ_0000524	hsa_circ_0000523	hsa_circ_0000494	hsa_circ_0000506
hsa_circ_0000461	hsa_circ_0000563	hsa_circ_0000528	hsa_circ_0000524	hsa_circ_0000495	hsa_circ_0000509
hsa_circ_0000462	hsa_circ_0000566	hsa_circ_0000530	hsa_circ_0000528	hsa_circ_0000497	hsa_circ_0000513
hsa_circ_0000464	hsa_circ_0000567	hsa_circ_0000532	hsa_circ_0000530	hsa_circ_0000498	hsa_circ_0000514
hsa_circ_0000465	hsa_circ_0000569	hsa_circ_0000537	hsa_circ_0000532	hsa_circ_0000500	hsa_circ_0000515
hsa_circ_0000467	hsa_circ_0000571	hsa_circ_0000541	hsa_circ_0000539	hsa_circ_0000503	hsa_circ_0000522
hsa_circ_0000468	hsa_circ_0000572	hsa_circ_0000542	hsa_circ_0000540	hsa_circ_0000504	hsa_circ_0000523
hsa_circ_0000469	hsa_circ_0000586	hsa_circ_0000544	hsa_circ_0000541	hsa_circ_0000506	hsa_circ_0000524
hsa_circ_0000471	hsa_circ_0000591	hsa_circ_0000545	hsa_circ_0000542	hsa_circ_0000509	hsa_circ_0000528
hsa_circ_0000475	hsa_circ_0000592	hsa_circ_0000551	hsa_circ_0000544	hsa_circ_0000513	hsa_circ_0000530
hsa_circ_0000478	hsa_circ_0000593	hsa_circ_0000556	hsa_circ_0000545	hsa_circ_0000514	hsa_circ_0000532
hsa_circ_0000481	hsa_circ_0000596	hsa_circ_0000557	hsa_circ_0000546	hsa_circ_0000522	hsa_circ_0000539
hsa_circ_0000483	hsa_circ_0000603	hsa_circ_0000558	hsa_circ_0000551	hsa_circ_0000523	hsa_circ_0000541
hsa_circ_0000485	hsa_circ_0000604	hsa_circ_0000563	hsa_circ_0000556	hsa_circ_0000524	hsa_circ_0000542
hsa_circ_0000486	hsa_circ_0000605	hsa_circ_0000564	hsa_circ_0000557	hsa_circ_0000528	hsa_circ_0000544
hsa_circ_0000489	hsa_circ_0000606	hsa_circ_0000566	hsa_circ_0000558	hsa_circ_0000530	hsa_circ_0000545
hsa_circ_0000494	hsa_circ_0000607	hsa_circ_0000567	hsa_circ_0000560	hsa_circ_0000532	hsa_circ_0000546
hsa_circ_0000495	hsa_circ_0000608	hsa_circ_0000569	hsa_circ_0000563	hsa_circ_0000537	hsa_circ_0000547
hsa_circ_0000497	hsa_circ_0000612	hsa_circ_0000571	hsa_circ_0000564	hsa_circ_0000539	hsa_circ_0000551
hsa_circ_0000498	hsa_circ_0000613	hsa_circ_0000572	hsa_circ_0000566	hsa_circ_0000541	hsa_circ_0000556
hsa_circ_0000500	hsa_circ_0000614	hsa_circ_0000586	hsa_circ_0000567	hsa_circ_0000542	hsa_circ_0000557
hsa_circ_0000503	hsa_circ_0000615	hsa_circ_0000591	hsa_circ_0000569	hsa_circ_0000544	hsa_circ_0000558
hsa_circ_0000504	hsa_circ_0000617	hsa_circ_0000592	hsa_circ_0000570	hsa_circ_0000545	hsa_circ_0000560
hsa_circ_0000506	hsa_circ_0000618	hsa_circ_0000593	hsa_circ_0000571	hsa_circ_0000546	hsa_circ_0000563
hsa_circ_0000509	hsa_circ_0000619	hsa_circ_0000597	hsa_circ_0000572	hsa_circ_0000551	hsa_circ_0000564
hsa_circ_0000511	hsa_circ_0000620	hsa_circ_0000603	hsa_circ_0000586	hsa_circ_0000556	hsa_circ_0000566
hsa_circ_0000512	hsa_circ_0000626	hsa_circ_0000604	hsa_circ_0000591	hsa_circ_0000557	hsa_circ_0000567
hsa_circ_0000513	hsa_circ_0000628	hsa_circ_0000605	hsa_circ_0000592	hsa_circ_0000558	hsa_circ_0000569
hsa_circ_0000514	hsa_circ_0000629	hsa_circ_0000606	hsa_circ_0000593	hsa_circ_0000560	hsa_circ_0000571
hsa_circ_0000515	hsa_circ_0000631	hsa_circ_0000607	hsa_circ_0000594	hsa_circ_0000563	hsa_circ_0000572
hsa_circ_0000520	hsa_circ_0000633	hsa_circ_0000608	hsa_circ_0000596	hsa_circ_0000564	hsa_circ_0000586
hsa_circ_0000522	hsa_circ_0000638	hsa_circ_0000612	hsa_circ_0000600	hsa_circ_0000566	hsa_circ_0000591
hsa_circ_0000523	hsa_circ_0000639	hsa_circ_0000613	hsa_circ_0000603	hsa_circ_0000567	hsa_circ_0000592
hsa_circ_0000524	hsa_circ_0000640	hsa_circ_0000614	hsa_circ_0000604	hsa_circ_0000569	hsa_circ_0000593
hsa_circ_0000528	hsa_circ_0000641	hsa_circ_0000615	hsa_circ_0000605	hsa_circ_0000570	hsa_circ_0000596
hsa_circ_0000530	hsa_circ_0000642	hsa_circ_0000617	hsa_circ_0000606	hsa_circ_0000571	hsa_circ_0000597
hsa_circ_0000532	hsa_circ_0000643	hsa_circ_0000619	hsa_circ_0000607	hsa_circ_0000572	hsa_circ_0000603
hsa_circ_0000537	hsa_circ_0000646	hsa_circ_0000620	hsa_circ_0000608	hsa_circ_0000586	hsa_circ_0000605
hsa_circ_0000539	hsa_circ_0000647	hsa_circ_0000626	hsa_circ_0000612	hsa_circ_0000591	hsa_circ_0000606
hsa_circ_0000541	hsa_circ_0000650	hsa_circ_0000628	hsa_circ_0000613	hsa_circ_0000592	hsa_circ_0000607
hsa_circ_0000542	hsa_circ_0000651	hsa_circ_0000629	hsa_circ_0000615	hsa_circ_0000593	hsa_circ_0000608
hsa_circ_0000544	hsa_circ_0000652	hsa_circ_0000631	hsa_circ_0000617	hsa_circ_0000601	hsa_circ_0000609
hsa_circ_0000545	hsa_circ_0000654	hsa_circ_0000633	hsa_circ_0000618	hsa_circ_0000603	hsa_circ_0000612
hsa_circ_0000546	hsa_circ_0000655	hsa_circ_0000638	hsa_circ_0000619	hsa_circ_0000604	hsa_circ_0000613
hsa_circ_0000551	hsa_circ_0000666	hsa_circ_0000639	hsa_circ_0000620	hsa_circ_0000605	hsa_circ_0000614
hsa_circ_0000556	hsa_circ_0000669	hsa_circ_0000640	hsa_circ_0000626	hsa_circ_0000606	hsa_circ_0000615
hsa_circ_0000557	hsa_circ_0000672	hsa_circ_0000641	hsa_circ_0000628	hsa_circ_0000607	hsa_circ_0000617
hsa_circ_0000558	hsa_circ_0000673	hsa_circ_0000642	hsa_circ_0000629	hsa_circ_0000608	hsa_circ_0000619
hsa_circ_0000560	hsa_circ_0000676	hsa_circ_0000643	hsa_circ_0000631	hsa_circ_0000612	hsa_circ_0000620
hsa_circ_0000563	hsa_circ_0000679	hsa_circ_0000646	hsa_circ_0000633	hsa_circ_0000613	hsa_circ_0000626
hsa_circ_0000564	hsa_circ_0000681	hsa_circ_0000647	hsa_circ_0000638	hsa_circ_0000614	hsa_circ_0000628
hsa_circ_0000566	hsa_circ_0000682	hsa_circ_0000650	hsa_circ_0000639	hsa_circ_0000615	hsa_circ_0000629
hsa_circ_0000567	hsa_circ_0000696	hsa_circ_0000651	hsa_circ_0000640	hsa_circ_0000616	hsa_circ_0000631
hsa_circ_0000569	hsa_circ_0000697	hsa_circ_0000652	hsa_circ_0000642	hsa_circ_0000617	hsa_circ_0000633
hsa_circ_0000570	hsa_circ_0000698	hsa_circ_0000653	hsa_circ_0000643	hsa_circ_0000618	hsa_circ_0000638
hsa_circ_0000571	hsa_circ_0000699	hsa_circ_0000654	hsa_circ_0000646	hsa_circ_0000619	hsa_circ_0000639
hsa_circ_0000572	hsa_circ_0000702	hsa_circ_0000655	hsa_circ_0000647	hsa_circ_0000620	hsa_circ_0000640
hsa_circ_0000586	hsa_circ_0000703	hsa_circ_0000660	hsa_circ_0000650	hsa_circ_0000624	hsa_circ_0000641
hsa_circ_0000591	hsa_circ_0000704	hsa_circ_0000669	hsa_circ_0000651	hsa_circ_0000626	hsa_circ_0000642
hsa_circ_0000592	hsa_circ_0000705	hsa_circ_0000672	hsa_circ_0000652	hsa_circ_0000628	hsa_circ_0000643
hsa_circ_0000593	hsa_circ_0000707	hsa_circ_0000673	hsa_circ_0000653	hsa_circ_0000629	hsa_circ_0000646
hsa_circ_0000595	hsa_circ_0000711	hsa_circ_0000679	hsa_circ_0000655	hsa_circ_0000631	hsa_circ_0000647
hsa_circ_0000596	hsa_circ_0000714	hsa_circ_0000681	hsa_circ_0000657	hsa_circ_0000633	hsa_circ_0000650
hsa_circ_0000599	hsa_circ_0000715	hsa_circ_0000682	hsa_circ_0000664	hsa_circ_0000638	hsa_circ_0000651
hsa_circ_0000601	hsa_circ_0000724	hsa_circ_0000688	hsa_circ_0000665	hsa_circ_0000639	hsa_circ_0000652
hsa_circ_0000603	hsa_circ_0000727	hsa_circ_0000696	hsa_circ_0000666	hsa_circ_0000640	hsa_circ_0000653
hsa_circ_0000604	hsa_circ_0000734	hsa_circ_0000697	hsa_circ_0000669	hsa_circ_0000641	hsa_circ_0000654
hsa_circ_0000605	hsa_circ_0000739	hsa_circ_0000698	hsa_circ_0000672	hsa_circ_0000642	hsa_circ_0000655
hsa_circ_0000606	hsa_circ_0000740	hsa_circ_0000701	hsa_circ_0000673	hsa_circ_0000643	hsa_circ_0000664
hsa_circ_0000607	hsa_circ_0000741	hsa_circ_0000702	hsa_circ_0000679	hsa_circ_0000645	hsa_circ_0000669
hsa_circ_0000608	hsa_circ_0000744	hsa_circ_0000703	hsa_circ_0000681	hsa_circ_0000646	hsa_circ_0000672
hsa_circ_0000612	hsa_circ_0000745	hsa_circ_0000704	hsa_circ_0000682	hsa_circ_0000647	hsa_circ_0000673
hsa_circ_0000613	hsa_circ_0000749	hsa_circ_0000705	hsa_circ_0000688	hsa_circ_0000650	hsa_circ_0000679
hsa_circ_0000614	hsa_circ_0000753	hsa_circ_0000706	hsa_circ_0000690	hsa_circ_0000651	hsa_circ_0000680
hsa_circ_0000615	hsa_circ_0000754	hsa_circ_0000707	hsa_circ_0000696	hsa_circ_0000652	hsa_circ_0000681
hsa_circ_0000617	hsa_circ_0000757	hsa_circ_0000710	hsa_circ_0000697	hsa_circ_0000654	hsa_circ_0000682
hsa_circ_0000618	hsa_circ_0000759	hsa_circ_0000711	hsa_circ_0000698	hsa_circ_0000655	hsa_circ_0000688
hsa_circ_0000619	hsa_circ_0000761	hsa_circ_0000712	hsa_circ_0000701	hsa_circ_0000659	hsa_circ_0000696
hsa_circ_0000620	hsa_circ_0000770	hsa_circ_0000713	hsa_circ_0000702	hsa_circ_0000665	hsa_circ_0000697
hsa_circ_0000626	hsa_circ_0000771	hsa_circ_0000715	hsa_circ_0000703	hsa_circ_0000666	hsa_circ_0000698
hsa_circ_0000628	hsa_circ_0000776	hsa_circ_0000722	hsa_circ_0000704	hsa_circ_0000669	hsa_circ_0000701
hsa_circ_0000629	hsa_circ_0000778	hsa_circ_0000724	hsa_circ_0000705	hsa_circ_0000672	hsa_circ_0000702
hsa_circ_0000631	hsa_circ_0000779	hsa_circ_0000727	hsa_circ_0000706	hsa_circ_0000673	hsa_circ_0000703
hsa_circ_0000633	hsa_circ_0000780	hsa_circ_0000732	hsa_circ_0000707	hsa_circ_0000678	hsa_circ_0000704
hsa_circ_0000638	hsa_circ_0000782	hsa_circ_0000734	hsa_circ_0000710	hsa_circ_0000679	hsa_circ_0000705
hsa_circ_0000639	hsa_circ_0000785	hsa_circ_0000739	hsa_circ_0000711	hsa_circ_0000680	hsa_circ_0000706
hsa_circ_0000640	hsa_circ_0000786	hsa_circ_0000740	hsa_circ_0000713	hsa_circ_0000681	hsa_circ_0000707
hsa_circ_0000641	hsa_circ_0000793	hsa_circ_0000741	hsa_circ_0000715	hsa_circ_0000682	hsa_circ_0000709
hsa_circ_0000642	hsa_circ_0000799	hsa_circ_0000745	hsa_circ_0000722	hsa_circ_0000688	hsa_circ_0000711
hsa_circ_0000643	hsa_circ_0000814	hsa_circ_0000749	hsa_circ_0000724	hsa_circ_0000696	hsa_circ_0000714
hsa_circ_0000646	hsa_circ_0000815	hsa_circ_0000753	hsa_circ_0000725	hsa_circ_0000697	hsa_circ_0000715
hsa_circ_0000647	hsa_circ_0000816	hsa_circ_0000754	hsa_circ_0000732	hsa_circ_0000698	hsa_circ_0000722
hsa_circ_0000650	hsa_circ_0000817	hsa_circ_0000759	hsa_circ_0000734	hsa_circ_0000699	hsa_circ_0000724
hsa_circ_0000651	hsa_circ_0000818	hsa_circ_0000761	hsa_circ_0000739	hsa_circ_0000701	hsa_circ_0000727
hsa_circ_0000652	hsa_circ_0000824	hsa_circ_0000770	hsa_circ_0000740	hsa_circ_0000702	hsa_circ_0000732
hsa_circ_0000653	hsa_circ_0000825	hsa_circ_0000771	hsa_circ_0000741	hsa_circ_0000703	hsa_circ_0000734
hsa_circ_0000654	hsa_circ_0000826	hsa_circ_0000776	hsa_circ_0000744	hsa_circ_0000704	hsa_circ_0000739
hsa_circ_0000655	hsa_circ_0000827	hsa_circ_0000778	hsa_circ_0000745	hsa_circ_0000705	hsa_circ_0000740
hsa_circ_0000659	hsa_circ_0000830	hsa_circ_0000779	hsa_circ_0000749	hsa_circ_0000707	hsa_circ_0000741
hsa_circ_0000664	hsa_circ_0000831	hsa_circ_0000780	hsa_circ_0000753	hsa_circ_0000709	hsa_circ_0000744
hsa_circ_0000665	hsa_circ_0000834	hsa_circ_0000782	hsa_circ_0000754	hsa_circ_0000710	hsa_circ_0000745
hsa_circ_0000666	hsa_circ_0000835	hsa_circ_0000784	hsa_circ_0000757	hsa_circ_0000711	hsa_circ_0000749
hsa_circ_0000669	hsa_circ_0000836	hsa_circ_0000785	hsa_circ_0000759	hsa_circ_0000712	hsa_circ_0000753
hsa_circ_0000672	hsa_circ_0000837	hsa_circ_0000786	hsa_circ_0000761	hsa_circ_0000714	hsa_circ_0000754
hsa_circ_0000673	hsa_circ_0000839	hsa_circ_0000793	hsa_circ_0000770	hsa_circ_0000715	hsa_circ_0000759
hsa_circ_0000676	hsa_circ_0000842	hsa_circ_0000799	hsa_circ_0000771	hsa_circ_0000724	hsa_circ_0000761
hsa_circ_0000679	hsa_circ_0000845	hsa_circ_0000813	hsa_circ_0000776	hsa_circ_0000732	hsa_circ_0000770
hsa_circ_0000681	hsa_circ_0000847	hsa_circ_0000814	hsa_circ_0000778	hsa_circ_0000734	hsa_circ_0000771
hsa_circ_0000682	hsa_circ_0000849	hsa_circ_0000815	hsa_circ_0000779	hsa_circ_0000738	hsa_circ_0000776
hsa_circ_0000688	hsa_circ_0000850	hsa_circ_0000816	hsa_circ_0000780	hsa_circ_0000739	hsa_circ_0000778
hsa_circ_0000696	hsa_circ_0000852	hsa_circ_0000817	hsa_circ_0000782	hsa_circ_0000740	hsa_circ_0000779
hsa_circ_0000697	hsa_circ_0000853	hsa_circ_0000818	hsa_circ_0000783	hsa_circ_0000741	hsa_circ_0000780
hsa_circ_0000698	hsa_circ_0000854	hsa_circ_0000824	hsa_circ_0000784	hsa_circ_0000745	hsa_circ_0000782
hsa_circ_0000699	hsa_circ_0000857	hsa_circ_0000825	hsa_circ_0000785	hsa_circ_0000749	hsa_circ_0000784
hsa_circ_0000701	hsa_circ_0000865	hsa_circ_0000826	hsa_circ_0000786	hsa_circ_0000753	hsa_circ_0000785
hsa_circ_0000702	hsa_circ_0000871	hsa_circ_0000827	hsa_circ_0000793	hsa_circ_0000754	hsa_circ_0000786
hsa_circ_0000703	hsa_circ_0000880	hsa_circ_0000831	hsa_circ_0000794	hsa_circ_0000757	hsa_circ_0000793
hsa_circ_0000704	hsa_circ_0000881	hsa_circ_0000835	hsa_circ_0000798	hsa_circ_0000759	hsa_circ_0000794
hsa_circ_0000705	hsa_circ_0000885	hsa_circ_0000836	hsa_circ_0000799	hsa_circ_0000761	hsa_circ_0000799
hsa_circ_0000707	hsa_circ_0000889	hsa_circ_0000837	hsa_circ_0000813	hsa_circ_0000770	hsa_circ_0000813
hsa_circ_0000709	hsa_circ_0000893	hsa_circ_0000839	hsa_circ_0000814	hsa_circ_0000771	hsa_circ_0000814
hsa_circ_0000710	hsa_circ_0000894	hsa_circ_0000841	hsa_circ_0000816	hsa_circ_0000776	hsa_circ_0000815
hsa_circ_0000711	hsa_circ_0000896	hsa_circ_0000842	hsa_circ_0000817	hsa_circ_0000777	hsa_circ_0000816
hsa_circ_0000712	hsa_circ_0000906	hsa_circ_0000843	hsa_circ_0000818	hsa_circ_0000778	hsa_circ_0000817
hsa_circ_0000713	hsa_circ_0000907	hsa_circ_0000845	hsa_circ_0000824	hsa_circ_0000779	hsa_circ_0000818
hsa_circ_0000714	hsa_circ_0000909	hsa_circ_0000847	hsa_circ_0000825	hsa_circ_0000780	hsa_circ_0000819
hsa_circ_0000715	hsa_circ_0000910	hsa_circ_0000849	hsa_circ_0000826	hsa_circ_0000782	hsa_circ_0000824
hsa_circ_0000722	hsa_circ_0000914	hsa_circ_0000850	hsa_circ_0000827	hsa_circ_0000784	hsa_circ_0000825
hsa_circ_0000724	hsa_circ_0000915	hsa_circ_0000852	hsa_circ_0000829	hsa_circ_0000785	hsa_circ_0000826
hsa_circ_0000727	hsa_circ_0000918	hsa_circ_0000853	hsa_circ_0000830	hsa_circ_0000786	hsa_circ_0000827
hsa_circ_0000732	hsa_circ_0000921	hsa_circ_0000854	hsa_circ_0000831	hsa_circ_0000793	hsa_circ_0000829
hsa_circ_0000734	hsa_circ_0000924	hsa_circ_0000857	hsa_circ_0000835	hsa_circ_0000794	hsa_circ_0000830
hsa_circ_0000739	hsa_circ_0000925	hsa_circ_0000871	hsa_circ_0000836	hsa_circ_0000799	hsa_circ_0000831
hsa_circ_0000740	hsa_circ_0000926	hsa_circ_0000880	hsa_circ_0000837	hsa_circ_0000804	hsa_circ_0000835
hsa_circ_0000741	hsa_circ_0000936	hsa_circ_0000881	hsa_circ_0000839	hsa_circ_0000814	hsa_circ_0000836
hsa_circ_0000744	hsa_circ_0000940	hsa_circ_0000885	hsa_circ_0000841	hsa_circ_0000815	hsa_circ_0000837
hsa_circ_0000745	hsa_circ_0000941	hsa_circ_0000888	hsa_circ_0000842	hsa_circ_0000816	hsa_circ_0000839
hsa_circ_0000749	hsa_circ_0000943	hsa_circ_0000893	hsa_circ_0000843	hsa_circ_0000817	hsa_circ_0000841
hsa_circ_0000753	hsa_circ_0000944	hsa_circ_0000894	hsa_circ_0000845	hsa_circ_0000818	hsa_circ_0000842
hsa_circ_0000754	hsa_circ_0000963	hsa_circ_0000896	hsa_circ_0000847	hsa_circ_0000824	hsa_circ_0000843
hsa_circ_0000757	hsa_circ_0000967	hsa_circ_0000906	hsa_circ_0000849	hsa_circ_0000825	hsa_circ_0000845
hsa_circ_0000759	hsa_circ_0000970	hsa_circ_0000907	hsa_circ_0000852	hsa_circ_0000826	hsa_circ_0000847
hsa_circ_0000761	hsa_circ_0000972	hsa_circ_0000909	hsa_circ_0000853	hsa_circ_0000827	hsa_circ_0000849
hsa_circ_0000770	hsa_circ_0000973	hsa_circ_0000910	hsa_circ_0000854	hsa_circ_0000829	hsa_circ_0000850
hsa_circ_0000771	hsa_circ_0000976	hsa_circ_0000914	hsa_circ_0000857	hsa_circ_0000830	hsa_circ_0000852
hsa_circ_0000773	hsa_circ_0000977	hsa_circ_0000915	hsa_circ_0000871	hsa_circ_0000831	hsa_circ_0000853
hsa_circ_0000776	hsa_circ_0000978	hsa_circ_0000918	hsa_circ_0000880	hsa_circ_0000832	hsa_circ_0000854
hsa_circ_0000778	hsa_circ_0000982	hsa_circ_0000921	hsa_circ_0000881	hsa_circ_0000835	hsa_circ_0000857
hsa_circ_0000779	hsa_circ_0000983	hsa_circ_0000922	hsa_circ_0000893	hsa_circ_0000836	hsa_circ_0000871
hsa_circ_0000780	hsa_circ_0000985	hsa_circ_0000924	hsa_circ_0000894	hsa_circ_0000837	hsa_circ_0000880
hsa_circ_0000782	hsa_circ_0000987	hsa_circ_0000925	hsa_circ_0000896	hsa_circ_0000839	hsa_circ_0000881
hsa_circ_0000784	hsa_circ_0000989	hsa_circ_0000928	hsa_circ_0000906	hsa_circ_0000841	hsa_circ_0000885
hsa_circ_0000785	hsa_circ_0000992	hsa_circ_0000936	hsa_circ_0000907	hsa_circ_0000842	hsa_circ_0000888
hsa_circ_0000786	hsa_circ_0000994	hsa_circ_0000940	hsa_circ_0000909	hsa_circ_0000845	hsa_circ_0000892
hsa_circ_0000793	hsa_circ_0000996	hsa_circ_0000941	hsa_circ_0000910	hsa_circ_0000847	hsa_circ_0000893
hsa_circ_0000794	hsa_circ_0000997	hsa_circ_0000942	hsa_circ_0000914	hsa_circ_0000849	hsa_circ_0000894
hsa_circ_0000798	hsa_circ_0001002	hsa_circ_0000943	hsa_circ_0000915	hsa_circ_0000850	hsa_circ_0000895
hsa_circ_0000799	hsa_circ_0001004	hsa_circ_0000944	hsa_circ_0000918	hsa_circ_0000852	hsa_circ_0000896
hsa_circ_0000804	hsa_circ_0001005	hsa_circ_0000963	hsa_circ_0000921	hsa_circ_0000853	hsa_circ_0000906
hsa_circ_0000813	hsa_circ_0001006	hsa_circ_0000964	hsa_circ_0000922	hsa_circ_0000854	hsa_circ_0000907
hsa_circ_0000814	hsa_circ_0001007	hsa_circ_0000970	hsa_circ_0000924	hsa_circ_0000857	hsa_circ_0000909
hsa_circ_0000815	hsa_circ_0001009	hsa_circ_0000972	hsa_circ_0000925	hsa_circ_0000871	hsa_circ_0000910
hsa_circ_0000816	hsa_circ_0001013	hsa_circ_0000973	hsa_circ_0000926	hsa_circ_0000876	hsa_circ_0000914
hsa_circ_0000817	hsa_circ_0001014	hsa_circ_0000976	hsa_circ_0000936	hsa_circ_0000880	hsa_circ_0000915
hsa_circ_0000818	hsa_circ_0001016	hsa_circ_0000977	hsa_circ_0000940	hsa_circ_0000881	hsa_circ_0000918
hsa_circ_0000824	hsa_circ_0001017	hsa_circ_0000978	hsa_circ_0000941	hsa_circ_0000885	hsa_circ_0000921
hsa_circ_0000825	hsa_circ_0001018	hsa_circ_0000982	hsa_circ_0000943	hsa_circ_0000893	hsa_circ_0000922
hsa_circ_0000826	hsa_circ_0001020	hsa_circ_0000983	hsa_circ_0000944	hsa_circ_0000894	hsa_circ_0000924
hsa_circ_0000827	hsa_circ_0001021	hsa_circ_0000985	hsa_circ_0000963	hsa_circ_0000896	hsa_circ_0000925
hsa_circ_0000829	hsa_circ_0001023	hsa_circ_0000987	hsa_circ_0000967	hsa_circ_0000906	hsa_circ_0000926
hsa_circ_0000830	hsa_circ_0001025	hsa_circ_0000989	hsa_circ_0000970	hsa_circ_0000907	hsa_circ_0000928
hsa_circ_0000831	hsa_circ_0001028	hsa_circ_0000992	hsa_circ_0000972	hsa_circ_0000909	hsa_circ_0000932
hsa_circ_0000832	hsa_circ_0001032	hsa_circ_0000993	hsa_circ_0000973	hsa_circ_0000910	hsa_circ_0000936
hsa_circ_0000835	hsa_circ_0001037	hsa_circ_0000994	hsa_circ_0000976	hsa_circ_0000914	hsa_circ_0000940
hsa_circ_0000836	hsa_circ_0001039	hsa_circ_0000996	hsa_circ_0000977	hsa_circ_0000915	hsa_circ_0000941
hsa_circ_0000837	hsa_circ_0001050	hsa_circ_0000997	hsa_circ_0000978	hsa_circ_0000918	hsa_circ_0000943
hsa_circ_0000839	hsa_circ_0001051	hsa_circ_0001002	hsa_circ_0000982	hsa_circ_0000921	hsa_circ_0000944
hsa_circ_0000841	hsa_circ_0001052	hsa_circ_0001004	hsa_circ_0000983	hsa_circ_0000923	hsa_circ_0000963
hsa_circ_0000842	hsa_circ_0001053	hsa_circ_0001005	hsa_circ_0000985	hsa_circ_0000924	hsa_circ_0000970
hsa_circ_0000843	hsa_circ_0001055	hsa_circ_0001006	hsa_circ_0000987	hsa_circ_0000925	hsa_circ_0000972
hsa_circ_0000845	hsa_circ_0001058	hsa_circ_0001009	hsa_circ_0000989	hsa_circ_0000926	hsa_circ_0000973
hsa_circ_0000847	hsa_circ_0001060	hsa_circ_0001011	hsa_circ_0000990	hsa_circ_0000936	hsa_circ_0000976
hsa_circ_0000849	hsa_circ_0001061	hsa_circ_0001012	hsa_circ_0000992	hsa_circ_0000940	hsa_circ_0000977
hsa_circ_0000850	hsa_circ_0001062	hsa_circ_0001013	hsa_circ_0000993	hsa_circ_0000941	hsa_circ_0000978
hsa_circ_0000852	hsa_circ_0001064	hsa_circ_0001014	hsa_circ_0000994	hsa_circ_0000942	hsa_circ_0000982
hsa_circ_0000853	hsa_circ_0001068	hsa_circ_0001016	hsa_circ_0000996	hsa_circ_0000943	hsa_circ_0000983
hsa_circ_0000854	hsa_circ_0001070	hsa_circ_0001017	hsa_circ_0000997	hsa_circ_0000944	hsa_circ_0000985
hsa_circ_0000857	hsa_circ_0001072	hsa_circ_0001018	hsa_circ_0001002	hsa_circ_0000963	hsa_circ_0000987
hsa_circ_0000865	hsa_circ_0001073	hsa_circ_0001020	hsa_circ_0001005	hsa_circ_0000967	hsa_circ_0000989
hsa_circ_0000871	hsa_circ_0001074	hsa_circ_0001021	hsa_circ_0001006	hsa_circ_0000970	hsa_circ_0000992
hsa_circ_0000879	hsa_circ_0001075	hsa_circ_0001023	hsa_circ_0001009	hsa_circ_0000972	hsa_circ_0000993
hsa_circ_0000880	hsa_circ_0001079	hsa_circ_0001025	hsa_circ_0001011	hsa_circ_0000973	hsa_circ_0000994
hsa_circ_0000881	hsa_circ_0001080	hsa_circ_0001028	hsa_circ_0001013	hsa_circ_0000975	hsa_circ_0000996
hsa_circ_0000885	hsa_circ_0001081	hsa_circ_0001030	hsa_circ_0001014	hsa_circ_0000976	hsa_circ_0000997
hsa_circ_0000888	hsa_circ_0001083	hsa_circ_0001031	hsa_circ_0001016	hsa_circ_0000977	hsa_circ_0001002
hsa_circ_0000893	hsa_circ_0001085	hsa_circ_0001032	hsa_circ_0001017	hsa_circ_0000978	hsa_circ_0001004
hsa_circ_0000894	hsa_circ_0001091	hsa_circ_0001039	hsa_circ_0001018	hsa_circ_0000982	hsa_circ_0001005
hsa_circ_0000896	hsa_circ_0001092	hsa_circ_0001050	hsa_circ_0001020	hsa_circ_0000983	hsa_circ_0001006
hsa_circ_0000906	hsa_circ_0001093	hsa_circ_0001051	hsa_circ_0001021	hsa_circ_0000985	hsa_circ_0001007
hsa_circ_0000907	hsa_circ_0001094	hsa_circ_0001052	hsa_circ_0001023	hsa_circ_0000987	hsa_circ_0001009
hsa_circ_0000909	hsa_circ_0001095	hsa_circ_0001053	hsa_circ_0001025	hsa_circ_0000989	hsa_circ_0001011
hsa_circ_0000910	hsa_circ_0001097	hsa_circ_0001055	hsa_circ_0001028	hsa_circ_0000990	hsa_circ_0001013
hsa_circ_0000914	hsa_circ_0001098	hsa_circ_0001061	hsa_circ_0001032	hsa_circ_0000992	hsa_circ_0001014
hsa_circ_0000915	hsa_circ_0001102	hsa_circ_0001062	hsa_circ_0001039	hsa_circ_0000994	hsa_circ_0001016
hsa_circ_0000918	hsa_circ_0001103	hsa_circ_0001064	hsa_circ_0001050	hsa_circ_0000997	hsa_circ_0001017
hsa_circ_0000921	hsa_circ_0001112	hsa_circ_0001068	hsa_circ_0001051	hsa_circ_0001002	hsa_circ_0001018
hsa_circ_0000922	hsa_circ_0001113	hsa_circ_0001070	hsa_circ_0001052	hsa_circ_0001004	hsa_circ_0001020
hsa_circ_0000923	hsa_circ_0001116	hsa_circ_0001072	hsa_circ_0001053	hsa_circ_0001005	hsa_circ_0001021
hsa_circ_0000924	hsa_circ_0001118	hsa_circ_0001073	hsa_circ_0001055	hsa_circ_0001006	hsa_circ_0001023
hsa_circ_0000925	hsa_circ_0001119	hsa_circ_0001074	hsa_circ_0001058	hsa_circ_0001007	hsa_circ_0001025
hsa_circ_0000926	hsa_circ_0001121	hsa_circ_0001075	hsa_circ_0001060	hsa_circ_0001009	hsa_circ_0001028
hsa_circ_0000928	hsa_circ_0001123	hsa_circ_0001078	hsa_circ_0001061	hsa_circ_0001011	hsa_circ_0001031
hsa_circ_0000932	hsa_circ_0001126	hsa_circ_0001079	hsa_circ_0001062	hsa_circ_0001013	hsa_circ_0001032
hsa_circ_0000936	hsa_circ_0001127	hsa_circ_0001080	hsa_circ_0001064	hsa_circ_0001014	hsa_circ_0001039
hsa_circ_0000940	hsa_circ_0001130	hsa_circ_0001081	hsa_circ_0001068	hsa_circ_0001016	hsa_circ_0001040
hsa_circ_0000941	hsa_circ_0001134	hsa_circ_0001083	hsa_circ_0001070	hsa_circ_0001017	hsa_circ_0001050
hsa_circ_0000942	hsa_circ_0001136	hsa_circ_0001085	hsa_circ_0001072	hsa_circ_0001018	hsa_circ_0001051
hsa_circ_0000943	hsa_circ_0001137	hsa_circ_0001086	hsa_circ_0001073	hsa_circ_0001020	hsa_circ_0001052
hsa_circ_0000944	hsa_circ_0001139	hsa_circ_0001087	hsa_circ_0001074	hsa_circ_0001021	hsa_circ_0001053
hsa_circ_0000963	hsa_circ_0001140	hsa_circ_0001090	hsa_circ_0001075	hsa_circ_0001023	hsa_circ_0001055
hsa_circ_0000967	hsa_circ_0001141	hsa_circ_0001091	hsa_circ_0001078	hsa_circ_0001025	hsa_circ_0001061
hsa_circ_0000970	hsa_circ_0001146	hsa_circ_0001092	hsa_circ_0001079	hsa_circ_0001028	hsa_circ_0001062
hsa_circ_0000972	hsa_circ_0001147	hsa_circ_0001093	hsa_circ_0001080	hsa_circ_0001032	hsa_circ_0001064
hsa_circ_0000973	hsa_circ_0001148	hsa_circ_0001094	hsa_circ_0001081	hsa_circ_0001039	hsa_circ_0001068
hsa_circ_0000976	hsa_circ_0001152	hsa_circ_0001095	hsa_circ_0001083	hsa_circ_0001050	hsa_circ_0001070
hsa_circ_0000977	hsa_circ_0001153	hsa_circ_0001097	hsa_circ_0001085	hsa_circ_0001051	hsa_circ_0001072
hsa_circ_0000978	hsa_circ_0001155	hsa_circ_0001098	hsa_circ_0001087	hsa_circ_0001052	hsa_circ_0001073
hsa_circ_0000982	hsa_circ_0001158	hsa_circ_0001099	hsa_circ_0001090	hsa_circ_0001053	hsa_circ_0001074
hsa_circ_0000983	hsa_circ_0001163	hsa_circ_0001102	hsa_circ_0001092	hsa_circ_0001055	hsa_circ_0001078
hsa_circ_0000985	hsa_circ_0001165	hsa_circ_0001103	hsa_circ_0001093	hsa_circ_0001057	hsa_circ_0001079
hsa_circ_0000987	hsa_circ_0001168	hsa_circ_0001110	hsa_circ_0001094	hsa_circ_0001061	hsa_circ_0001080
hsa_circ_0000989	hsa_circ_0001173	hsa_circ_0001112	hsa_circ_0001095	hsa_circ_0001062	hsa_circ_0001081
hsa_circ_0000990	hsa_circ_0001174	hsa_circ_0001116	hsa_circ_0001097	hsa_circ_0001064	hsa_circ_0001083
hsa_circ_0000992	hsa_circ_0001177	hsa_circ_0001118	hsa_circ_0001098	hsa_circ_0001068	hsa_circ_0001085
hsa_circ_0000993	hsa_circ_0001178	hsa_circ_0001119	hsa_circ_0001099	hsa_circ_0001070	hsa_circ_0001087
hsa_circ_0000994	hsa_circ_0001180	hsa_circ_0001121	hsa_circ_0001102	hsa_circ_0001072	hsa_circ_0001090
hsa_circ_0000996	hsa_circ_0001181	hsa_circ_0001122	hsa_circ_0001103	hsa_circ_0001073	hsa_circ_0001091
hsa_circ_0000997	hsa_circ_0001183	hsa_circ_0001123	hsa_circ_0001110	hsa_circ_0001074	hsa_circ_0001092
hsa_circ_0001001	hsa_circ_0001185	hsa_circ_0001124	hsa_circ_0001112	hsa_circ_0001075	hsa_circ_0001093
hsa_circ_0001002	hsa_circ_0001187	hsa_circ_0001126	hsa_circ_0001116	hsa_circ_0001078	hsa_circ_0001094
hsa_circ_0001004	hsa_circ_0001189	hsa_circ_0001127	hsa_circ_0001118	hsa_circ_0001079	hsa_circ_0001095
hsa_circ_0001005	hsa_circ_0001190	hsa_circ_0001130	hsa_circ_0001119	hsa_circ_0001080	hsa_circ_0001097
hsa_circ_0001006	hsa_circ_0001191	hsa_circ_0001134	hsa_circ_0001122	hsa_circ_0001081	hsa_circ_0001098
hsa_circ_0001007	hsa_circ_0001192	hsa_circ_0001136	hsa_circ_0001123	hsa_circ_0001083	hsa_circ_0001102
hsa_circ_0001009	hsa_circ_0001194	hsa_circ_0001137	hsa_circ_0001127	hsa_circ_0001085	hsa_circ_0001103
hsa_circ_0001011	hsa_circ_0001195	hsa_circ_0001139	hsa_circ_0001130	hsa_circ_0001087	hsa_circ_0001110
hsa_circ_0001012	hsa_circ_0001200	hsa_circ_0001140	hsa_circ_0001134	hsa_circ_0001090	hsa_circ_0001112
hsa_circ_0001013	hsa_circ_0001202	hsa_circ_0001141	hsa_circ_0001136	hsa_circ_0001091	hsa_circ_0001116
hsa_circ_0001014	hsa_circ_0001206	hsa_circ_0001146	hsa_circ_0001137	hsa_circ_0001092	hsa_circ_0001118
hsa_circ_0001016	hsa_circ_0001208	hsa_circ_0001147	hsa_circ_0001139	hsa_circ_0001093	hsa_circ_0001119
hsa_circ_0001017	hsa_circ_0001212	hsa_circ_0001148	hsa_circ_0001140	hsa_circ_0001094	hsa_circ_0001122
hsa_circ_0001018	hsa_circ_0001222	hsa_circ_0001153	hsa_circ_0001141	hsa_circ_0001095	hsa_circ_0001123
hsa_circ_0001020	hsa_circ_0001230	hsa_circ_0001155	hsa_circ_0001146	hsa_circ_0001097	hsa_circ_0001126
hsa_circ_0001021	hsa_circ_0001231	hsa_circ_0001158	hsa_circ_0001147	hsa_circ_0001098	hsa_circ_0001127
hsa_circ_0001023	hsa_circ_0001236	hsa_circ_0001159	hsa_circ_0001148	hsa_circ_0001099	hsa_circ_0001130
hsa_circ_0001025	hsa_circ_0001238	hsa_circ_0001163	hsa_circ_0001152	hsa_circ_0001102	hsa_circ_0001134
hsa_circ_0001028	hsa_circ_0001239	hsa_circ_0001165	hsa_circ_0001153	hsa_circ_0001103	hsa_circ_0001136
hsa_circ_0001032	hsa_circ_0001242	hsa_circ_0001168	hsa_circ_0001158	hsa_circ_0001110	hsa_circ_0001137
hsa_circ_0001037	hsa_circ_0001245	hsa_circ_0001172	hsa_circ_0001159	hsa_circ_0001112	hsa_circ_0001139
hsa_circ_0001039	hsa_circ_0001246	hsa_circ_0001173	hsa_circ_0001163	hsa_circ_0001113	hsa_circ_0001140
hsa_circ_0001050	hsa_circ_0001247	hsa_circ_0001174	hsa_circ_0001165	hsa_circ_0001116	hsa_circ_0001141
hsa_circ_0001051	hsa_circ_0001250	hsa_circ_0001177	hsa_circ_0001168	hsa_circ_0001118	hsa_circ_0001146
hsa_circ_0001052	hsa_circ_0001252	hsa_circ_0001178	hsa_circ_0001173	hsa_circ_0001119	hsa_circ_0001147
hsa_circ_0001053	hsa_circ_0001258	hsa_circ_0001180	hsa_circ_0001174	hsa_circ_0001122	hsa_circ_0001148
hsa_circ_0001055	hsa_circ_0001260	hsa_circ_0001181	hsa_circ_0001177	hsa_circ_0001123	hsa_circ_0001152
hsa_circ_0001058	hsa_circ_0001263	hsa_circ_0001185	hsa_circ_0001178	hsa_circ_0001126	hsa_circ_0001153
hsa_circ_0001061	hsa_circ_0001264	hsa_circ_0001187	hsa_circ_0001180	hsa_circ_0001127	hsa_circ_0001155
hsa_circ_0001062	hsa_circ_0001273	hsa_circ_0001189	hsa_circ_0001181	hsa_circ_0001134	hsa_circ_0001158
hsa_circ_0001064	hsa_circ_0001274	hsa_circ_0001190	hsa_circ_0001183	hsa_circ_0001136	hsa_circ_0001159
hsa_circ_0001068	hsa_circ_0001277	hsa_circ_0001191	hsa_circ_0001185	hsa_circ_0001137	hsa_circ_0001165
hsa_circ_0001070	hsa_circ_0001278	hsa_circ_0001192	hsa_circ_0001187	hsa_circ_0001139	hsa_circ_0001168
hsa_circ_0001072	hsa_circ_0001279	hsa_circ_0001194	hsa_circ_0001189	hsa_circ_0001140	hsa_circ_0001172
hsa_circ_0001073	hsa_circ_0001280	hsa_circ_0001195	hsa_circ_0001190	hsa_circ_0001141	hsa_circ_0001173
hsa_circ_0001074	hsa_circ_0001281	hsa_circ_0001202	hsa_circ_0001192	hsa_circ_0001146	hsa_circ_0001174
hsa_circ_0001075	hsa_circ_0001287	hsa_circ_0001206	hsa_circ_0001194	hsa_circ_0001147	hsa_circ_0001178
hsa_circ_0001078	hsa_circ_0001289	hsa_circ_0001208	hsa_circ_0001195	hsa_circ_0001148	hsa_circ_0001180
hsa_circ_0001079	hsa_circ_0001290	hsa_circ_0001211	hsa_circ_0001200	hsa_circ_0001152	hsa_circ_0001181
hsa_circ_0001080	hsa_circ_0001292	hsa_circ_0001212	hsa_circ_0001202	hsa_circ_0001153	hsa_circ_0001185
hsa_circ_0001081	hsa_circ_0001294	hsa_circ_0001222	hsa_circ_0001206	hsa_circ_0001155	hsa_circ_0001187
hsa_circ_0001083	hsa_circ_0001295	hsa_circ_0001230	hsa_circ_0001208	hsa_circ_0001158	hsa_circ_0001189
hsa_circ_0001085	hsa_circ_0001296	hsa_circ_0001231	hsa_circ_0001211	hsa_circ_0001159	hsa_circ_0001190
hsa_circ_0001087	hsa_circ_0001301	hsa_circ_0001235	hsa_circ_0001212	hsa_circ_0001163	hsa_circ_0001191
hsa_circ_0001090	hsa_circ_0001304	hsa_circ_0001236	hsa_circ_0001222	hsa_circ_0001165	hsa_circ_0001192
hsa_circ_0001091	hsa_circ_0001305	hsa_circ_0001238	hsa_circ_0001230	hsa_circ_0001168	hsa_circ_0001194
hsa_circ_0001092	hsa_circ_0001307	hsa_circ_0001241	hsa_circ_0001231	hsa_circ_0001172	hsa_circ_0001195
hsa_circ_0001093	hsa_circ_0001308	hsa_circ_0001242	hsa_circ_0001236	hsa_circ_0001173	hsa_circ_0001200
hsa_circ_0001094	hsa_circ_0001309	hsa_circ_0001245	hsa_circ_0001238	hsa_circ_0001174	hsa_circ_0001202
hsa_circ_0001095	hsa_circ_0001312	hsa_circ_0001246	hsa_circ_0001239	hsa_circ_0001178	hsa_circ_0001206
hsa_circ_0001096	hsa_circ_0001313	hsa_circ_0001247	hsa_circ_0001241	hsa_circ_0001181	hsa_circ_0001208
hsa_circ_0001097	hsa_circ_0001314	hsa_circ_0001250	hsa_circ_0001242	hsa_circ_0001183	hsa_circ_0001212
hsa_circ_0001098	hsa_circ_0001315	hsa_circ_0001252	hsa_circ_0001245	hsa_circ_0001185	hsa_circ_0001222
hsa_circ_0001099	hsa_circ_0001316	hsa_circ_0001258	hsa_circ_0001246	hsa_circ_0001187	hsa_circ_0001230
hsa_circ_0001102	hsa_circ_0001317	hsa_circ_0001260	hsa_circ_0001247	hsa_circ_0001188	hsa_circ_0001231
hsa_circ_0001103	hsa_circ_0001320	hsa_circ_0001263	hsa_circ_0001250	hsa_circ_0001189	hsa_circ_0001236
hsa_circ_0001110	hsa_circ_0001322	hsa_circ_0001264	hsa_circ_0001252	hsa_circ_0001190	hsa_circ_0001238
hsa_circ_0001112	hsa_circ_0001324	hsa_circ_0001265	hsa_circ_0001258	hsa_circ_0001191	hsa_circ_0001239
hsa_circ_0001116	hsa_circ_0001325	hsa_circ_0001266	hsa_circ_0001260	hsa_circ_0001192	hsa_circ_0001241
hsa_circ_0001118	hsa_circ_0001329	hsa_circ_0001273	hsa_circ_0001263	hsa_circ_0001194	hsa_circ_0001242
hsa_circ_0001119	hsa_circ_0001330	hsa_circ_0001274	hsa_circ_0001264	hsa_circ_0001195	hsa_circ_0001245
hsa_circ_0001121	hsa_circ_0001333	hsa_circ_0001277	hsa_circ_0001265	hsa_circ_0001200	hsa_circ_0001246
hsa_circ_0001122	hsa_circ_0001340	hsa_circ_0001278	hsa_circ_0001273	hsa_circ_0001202	hsa_circ_0001247
hsa_circ_0001123	hsa_circ_0001341	hsa_circ_0001279	hsa_circ_0001274	hsa_circ_0001206	hsa_circ_0001250
hsa_circ_0001124	hsa_circ_0001342	hsa_circ_0001280	hsa_circ_0001276	hsa_circ_0001208	hsa_circ_0001252
hsa_circ_0001126	hsa_circ_0001344	hsa_circ_0001281	hsa_circ_0001277	hsa_circ_0001211	hsa_circ_0001258
hsa_circ_0001127	hsa_circ_0001345	hsa_circ_0001282	hsa_circ_0001278	hsa_circ_0001212	hsa_circ_0001260
hsa_circ_0001130	hsa_circ_0001346	hsa_circ_0001287	hsa_circ_0001279	hsa_circ_0001222	hsa_circ_0001263
hsa_circ_0001134	hsa_circ_0001350	hsa_circ_0001289	hsa_circ_0001280	hsa_circ_0001230	hsa_circ_0001264
hsa_circ_0001136	hsa_circ_0001355	hsa_circ_0001290	hsa_circ_0001281	hsa_circ_0001231	hsa_circ_0001265
hsa_circ_0001137	hsa_circ_0001357	hsa_circ_0001292	hsa_circ_0001282	hsa_circ_0001235	hsa_circ_0001271
hsa_circ_0001139	hsa_circ_0001358	hsa_circ_0001294	hsa_circ_0001289	hsa_circ_0001236	hsa_circ_0001273
hsa_circ_0001140	hsa_circ_0001359	hsa_circ_0001295	hsa_circ_0001290	hsa_circ_0001238	hsa_circ_0001274
hsa_circ_0001141	hsa_circ_0001360	hsa_circ_0001296	hsa_circ_0001292	hsa_circ_0001239	hsa_circ_0001277
hsa_circ_0001146	hsa_circ_0001362	hsa_circ_0001298	hsa_circ_0001294	hsa_circ_0001241	hsa_circ_0001278
hsa_circ_0001147	hsa_circ_0001364	hsa_circ_0001301	hsa_circ_0001295	hsa_circ_0001242	hsa_circ_0001279
hsa_circ_0001148	hsa_circ_0001367	hsa_circ_0001302	hsa_circ_0001296	hsa_circ_0001245	hsa_circ_0001280
hsa_circ_0001152	hsa_circ_0001368	hsa_circ_0001304	hsa_circ_0001301	hsa_circ_0001246	hsa_circ_0001281
hsa_circ_0001153	hsa_circ_0001369	hsa_circ_0001305	hsa_circ_0001305	hsa_circ_0001247	hsa_circ_0001282
hsa_circ_0001155	hsa_circ_0001374	hsa_circ_0001306	hsa_circ_0001306	hsa_circ_0001250	hsa_circ_0001289
hsa_circ_0001158	hsa_circ_0001376	hsa_circ_0001307	hsa_circ_0001307	hsa_circ_0001258	hsa_circ_0001290
hsa_circ_0001159	hsa_circ_0001380	hsa_circ_0001308	hsa_circ_0001309	hsa_circ_0001260	hsa_circ_0001292
hsa_circ_0001163	hsa_circ_0001383	hsa_circ_0001309	hsa_circ_0001310	hsa_circ_0001263	hsa_circ_0001294
hsa_circ_0001165	hsa_circ_0001386	hsa_circ_0001310	hsa_circ_0001312	hsa_circ_0001264	hsa_circ_0001295
hsa_circ_0001168	hsa_circ_0001387	hsa_circ_0001312	hsa_circ_0001313	hsa_circ_0001265	hsa_circ_0001296
hsa_circ_0001172	hsa_circ_0001388	hsa_circ_0001313	hsa_circ_0001314	hsa_circ_0001273	hsa_circ_0001301
hsa_circ_0001173	hsa_circ_0001392	hsa_circ_0001314	hsa_circ_0001315	hsa_circ_0001274	hsa_circ_0001304
hsa_circ_0001177	hsa_circ_0001394	hsa_circ_0001315	hsa_circ_0001316	hsa_circ_0001277	hsa_circ_0001305
hsa_circ_0001178	hsa_circ_0001396	hsa_circ_0001316	hsa_circ_0001317	hsa_circ_0001278	hsa_circ_0001307
hsa_circ_0001181	hsa_circ_0001397	hsa_circ_0001317	hsa_circ_0001319	hsa_circ_0001279	hsa_circ_0001308
hsa_circ_0001183	hsa_circ_0001398	hsa_circ_0001319	hsa_circ_0001320	hsa_circ_0001280	hsa_circ_0001309
hsa_circ_0001185	hsa_circ_0001399	hsa_circ_0001320	hsa_circ_0001322	hsa_circ_0001281	hsa_circ_0001310
hsa_circ_0001186	hsa_circ_0001400	hsa_circ_0001322	hsa_circ_0001324	hsa_circ_0001289	hsa_circ_0001312
hsa_circ_0001187	hsa_circ_0001401	hsa_circ_0001324	hsa_circ_0001325	hsa_circ_0001290	hsa_circ_0001313
hsa_circ_0001189	hsa_circ_0001402	hsa_circ_0001325	hsa_circ_0001326	hsa_circ_0001292	hsa_circ_0001314
hsa_circ_0001190	hsa_circ_0001403	hsa_circ_0001326	hsa_circ_0001329	hsa_circ_0001294	hsa_circ_0001315
hsa_circ_0001191	hsa_circ_0001404	hsa_circ_0001329	hsa_circ_0001330	hsa_circ_0001295	hsa_circ_0001316
hsa_circ_0001192	hsa_circ_0001405	hsa_circ_0001330	hsa_circ_0001333	hsa_circ_0001296	hsa_circ_0001317
hsa_circ_0001194	hsa_circ_0001409	hsa_circ_0001333	hsa_circ_0001335	hsa_circ_0001301	hsa_circ_0001320
hsa_circ_0001195	hsa_circ_0001410	hsa_circ_0001337	hsa_circ_0001337	hsa_circ_0001302	hsa_circ_0001322
hsa_circ_0001197	hsa_circ_0001411	hsa_circ_0001340	hsa_circ_0001340	hsa_circ_0001304	hsa_circ_0001324
hsa_circ_0001200	hsa_circ_0001412	hsa_circ_0001341	hsa_circ_0001341	hsa_circ_0001305	hsa_circ_0001325
hsa_circ_0001202	hsa_circ_0001413	hsa_circ_0001342	hsa_circ_0001342	hsa_circ_0001307	hsa_circ_0001326
hsa_circ_0001206	hsa_circ_0001414	hsa_circ_0001344	hsa_circ_0001344	hsa_circ_0001308	hsa_circ_0001329
hsa_circ_0001208	hsa_circ_0001417	hsa_circ_0001345	hsa_circ_0001345	hsa_circ_0001309	hsa_circ_0001330
hsa_circ_0001211	hsa_circ_0001421	hsa_circ_0001346	hsa_circ_0001346	hsa_circ_0001310	hsa_circ_0001333
hsa_circ_0001212	hsa_circ_0001423	hsa_circ_0001349	hsa_circ_0001349	hsa_circ_0001312	hsa_circ_0001340
hsa_circ_0001222	hsa_circ_0001424	hsa_circ_0001350	hsa_circ_0001350	hsa_circ_0001313	hsa_circ_0001341
hsa_circ_0001230	hsa_circ_0001428	hsa_circ_0001355	hsa_circ_0001355	hsa_circ_0001314	hsa_circ_0001342
hsa_circ_0001231	hsa_circ_0001429	hsa_circ_0001356	hsa_circ_0001357	hsa_circ_0001315	hsa_circ_0001344
hsa_circ_0001235	hsa_circ_0001430	hsa_circ_0001357	hsa_circ_0001358	hsa_circ_0001316	hsa_circ_0001345
hsa_circ_0001236	hsa_circ_0001432	hsa_circ_0001358	hsa_circ_0001359	hsa_circ_0001317	hsa_circ_0001346
hsa_circ_0001238	hsa_circ_0001434	hsa_circ_0001359	hsa_circ_0001360	hsa_circ_0001320	hsa_circ_0001349
hsa_circ_0001239	hsa_circ_0001436	hsa_circ_0001360	hsa_circ_0001361	hsa_circ_0001322	hsa_circ_0001350
hsa_circ_0001241	hsa_circ_0001438	hsa_circ_0001361	hsa_circ_0001362	hsa_circ_0001324	hsa_circ_0001353
hsa_circ_0001242	hsa_circ_0001439	hsa_circ_0001362	hsa_circ_0001364	hsa_circ_0001325	hsa_circ_0001355
hsa_circ_0001245	hsa_circ_0001441	hsa_circ_0001364	hsa_circ_0001367	hsa_circ_0001326	hsa_circ_0001356
hsa_circ_0001246	hsa_circ_0001445	hsa_circ_0001367	hsa_circ_0001368	hsa_circ_0001329	hsa_circ_0001357
hsa_circ_0001247	hsa_circ_0001447	hsa_circ_0001368	hsa_circ_0001369	hsa_circ_0001330	hsa_circ_0001358
hsa_circ_0001250	hsa_circ_0001448	hsa_circ_0001369	hsa_circ_0001374	hsa_circ_0001333	hsa_circ_0001359
hsa_circ_0001252	hsa_circ_0001451	hsa_circ_0001376	hsa_circ_0001376	hsa_circ_0001340	hsa_circ_0001360
hsa_circ_0001258	hsa_circ_0001458	hsa_circ_0001380	hsa_circ_0001380	hsa_circ_0001341	hsa_circ_0001361
hsa_circ_0001260	hsa_circ_0001459	hsa_circ_0001383	hsa_circ_0001383	hsa_circ_0001342	hsa_circ_0001364
hsa_circ_0001263	hsa_circ_0001460	hsa_circ_0001386	hsa_circ_0001386	hsa_circ_0001344	hsa_circ_0001367
hsa_circ_0001264	hsa_circ_0001461	hsa_circ_0001387	hsa_circ_0001387	hsa_circ_0001345	hsa_circ_0001368
hsa_circ_0001265	hsa_circ_0001466	hsa_circ_0001392	hsa_circ_0001388	hsa_circ_0001346	hsa_circ_0001369
hsa_circ_0001271	hsa_circ_0001467	hsa_circ_0001394	hsa_circ_0001392	hsa_circ_0001349	hsa_circ_0001374
hsa_circ_0001273	hsa_circ_0001470	hsa_circ_0001395	hsa_circ_0001394	hsa_circ_0001350	hsa_circ_0001375
hsa_circ_0001274	hsa_circ_0001471	hsa_circ_0001397	hsa_circ_0001395	hsa_circ_0001353	hsa_circ_0001376
hsa_circ_0001276	hsa_circ_0001472	hsa_circ_0001398	hsa_circ_0001397	hsa_circ_0001355	hsa_circ_0001380
hsa_circ_0001277	hsa_circ_0001474	hsa_circ_0001400	hsa_circ_0001398	hsa_circ_0001356	hsa_circ_0001383
hsa_circ_0001278	hsa_circ_0001475	hsa_circ_0001401	hsa_circ_0001400	hsa_circ_0001357	hsa_circ_0001386
hsa_circ_0001279	hsa_circ_0001478	hsa_circ_0001402	hsa_circ_0001401	hsa_circ_0001358	hsa_circ_0001387
hsa_circ_0001280	hsa_circ_0001479	hsa_circ_0001403	hsa_circ_0001402	hsa_circ_0001359	hsa_circ_0001388
hsa_circ_0001281	hsa_circ_0001481	hsa_circ_0001404	hsa_circ_0001403	hsa_circ_0001360	hsa_circ_0001392
hsa_circ_0001287	hsa_circ_0001483	hsa_circ_0001405	hsa_circ_0001405	hsa_circ_0001361	hsa_circ_0001394
hsa_circ_0001289	hsa_circ_0001485	hsa_circ_0001406	hsa_circ_0001406	hsa_circ_0001362	hsa_circ_0001395
hsa_circ_0001290	hsa_circ_0001486	hsa_circ_0001409	hsa_circ_0001409	hsa_circ_0001364	hsa_circ_0001396
hsa_circ_0001292	hsa_circ_0001487	hsa_circ_0001410	hsa_circ_0001410	hsa_circ_0001367	hsa_circ_0001397
hsa_circ_0001294	hsa_circ_0001491	hsa_circ_0001411	hsa_circ_0001411	hsa_circ_0001368	hsa_circ_0001398
hsa_circ_0001295	hsa_circ_0001492	hsa_circ_0001412	hsa_circ_0001414	hsa_circ_0001369	hsa_circ_0001400
hsa_circ_0001296	hsa_circ_0001493	hsa_circ_0001413	hsa_circ_0001417	hsa_circ_0001374	hsa_circ_0001401
hsa_circ_0001298	hsa_circ_0001494	hsa_circ_0001414	hsa_circ_0001421	hsa_circ_0001375	hsa_circ_0001402
hsa_circ_0001301	hsa_circ_0001495	hsa_circ_0001417	hsa_circ_0001423	hsa_circ_0001376	hsa_circ_0001403
hsa_circ_0001304	hsa_circ_0001497	hsa_circ_0001421	hsa_circ_0001425	hsa_circ_0001380	hsa_circ_0001405
hsa_circ_0001305	hsa_circ_0001498	hsa_circ_0001423	hsa_circ_0001429	hsa_circ_0001383	hsa_circ_0001406
hsa_circ_0001306	hsa_circ_0001503	hsa_circ_0001425	hsa_circ_0001430	hsa_circ_0001386	hsa_circ_0001409
hsa_circ_0001307	hsa_circ_0001504	hsa_circ_0001430	hsa_circ_0001431	hsa_circ_0001387	hsa_circ_0001410
hsa_circ_0001308	hsa_circ_0001508	hsa_circ_0001432	hsa_circ_0001432	hsa_circ_0001388	hsa_circ_0001411
hsa_circ_0001309	hsa_circ_0001512	hsa_circ_0001434	hsa_circ_0001434	hsa_circ_0001392	hsa_circ_0001413
hsa_circ_0001310	hsa_circ_0001513	hsa_circ_0001436	hsa_circ_0001436	hsa_circ_0001394	hsa_circ_0001414
hsa_circ_0001312	hsa_circ_0001518	hsa_circ_0001438	hsa_circ_0001438	hsa_circ_0001395	hsa_circ_0001417
hsa_circ_0001313	hsa_circ_0001519	hsa_circ_0001439	hsa_circ_0001439	hsa_circ_0001396	hsa_circ_0001421
hsa_circ_0001314	hsa_circ_0001520	hsa_circ_0001441	hsa_circ_0001441	hsa_circ_0001397	hsa_circ_0001423
hsa_circ_0001315	hsa_circ_0001522	hsa_circ_0001445	hsa_circ_0001445	hsa_circ_0001398	hsa_circ_0001424
hsa_circ_0001316	hsa_circ_0001523	hsa_circ_0001447	hsa_circ_0001447	hsa_circ_0001400	hsa_circ_0001425
hsa_circ_0001317	hsa_circ_0001529	hsa_circ_0001448	hsa_circ_0001449	hsa_circ_0001401	hsa_circ_0001430
hsa_circ_0001320	hsa_circ_0001531	hsa_circ_0001449	hsa_circ_0001451	hsa_circ_0001402	hsa_circ_0001432
hsa_circ_0001322	hsa_circ_0001534	hsa_circ_0001451	hsa_circ_0001453	hsa_circ_0001403	hsa_circ_0001434
hsa_circ_0001324	hsa_circ_0001535	hsa_circ_0001458	hsa_circ_0001459	hsa_circ_0001405	hsa_circ_0001436
hsa_circ_0001325	hsa_circ_0001538	hsa_circ_0001459	hsa_circ_0001460	hsa_circ_0001406	hsa_circ_0001438
hsa_circ_0001326	hsa_circ_0001540	hsa_circ_0001460	hsa_circ_0001461	hsa_circ_0001409	hsa_circ_0001439
hsa_circ_0001329	hsa_circ_0001541	hsa_circ_0001461	hsa_circ_0001466	hsa_circ_0001410	hsa_circ_0001440
hsa_circ_0001330	hsa_circ_0001542	hsa_circ_0001466	hsa_circ_0001467	hsa_circ_0001411	hsa_circ_0001441
hsa_circ_0001333	hsa_circ_0001546	hsa_circ_0001467	hsa_circ_0001470	hsa_circ_0001412	hsa_circ_0001445
hsa_circ_0001337	hsa_circ_0001550	hsa_circ_0001470	hsa_circ_0001471	hsa_circ_0001413	hsa_circ_0001447
hsa_circ_0001340	hsa_circ_0001551	hsa_circ_0001471	hsa_circ_0001472	hsa_circ_0001414	hsa_circ_0001448
hsa_circ_0001341	hsa_circ_0001554	hsa_circ_0001472	hsa_circ_0001473	hsa_circ_0001417	hsa_circ_0001451
hsa_circ_0001342	hsa_circ_0001555	hsa_circ_0001473	hsa_circ_0001474	hsa_circ_0001421	hsa_circ_0001459
hsa_circ_0001344	hsa_circ_0001558	hsa_circ_0001474	hsa_circ_0001478	hsa_circ_0001423	hsa_circ_0001460
hsa_circ_0001345	hsa_circ_0001559	hsa_circ_0001475	hsa_circ_0001479	hsa_circ_0001424	hsa_circ_0001461
hsa_circ_0001346	hsa_circ_0001564	hsa_circ_0001476	hsa_circ_0001481	hsa_circ_0001428	hsa_circ_0001466
hsa_circ_0001347	hsa_circ_0001565	hsa_circ_0001478	hsa_circ_0001483	hsa_circ_0001430	hsa_circ_0001467
hsa_circ_0001349	hsa_circ_0001566	hsa_circ_0001479	hsa_circ_0001485	hsa_circ_0001432	hsa_circ_0001470
hsa_circ_0001350	hsa_circ_0001571	hsa_circ_0001481	hsa_circ_0001486	hsa_circ_0001434	hsa_circ_0001471
hsa_circ_0001353	hsa_circ_0001574	hsa_circ_0001483	hsa_circ_0001487	hsa_circ_0001436	hsa_circ_0001472
hsa_circ_0001355	hsa_circ_0001577	hsa_circ_0001485	hsa_circ_0001491	hsa_circ_0001438	hsa_circ_0001473
hsa_circ_0001356	hsa_circ_0001578	hsa_circ_0001486	hsa_circ_0001492	hsa_circ_0001439	hsa_circ_0001475
hsa_circ_0001358	hsa_circ_0001580	hsa_circ_0001487	hsa_circ_0001493	hsa_circ_0001441	hsa_circ_0001478
hsa_circ_0001359	hsa_circ_0001581	hsa_circ_0001491	hsa_circ_0001494	hsa_circ_0001445	hsa_circ_0001479
hsa_circ_0001360	hsa_circ_0001582	hsa_circ_0001492	hsa_circ_0001495	hsa_circ_0001446	hsa_circ_0001480
hsa_circ_0001361	hsa_circ_0001589	hsa_circ_0001493	hsa_circ_0001497	hsa_circ_0001447	hsa_circ_0001481
hsa_circ_0001362	hsa_circ_0001603	hsa_circ_0001494	hsa_circ_0001498	hsa_circ_0001448	hsa_circ_0001483
hsa_circ_0001364	hsa_circ_0001604	hsa_circ_0001495	hsa_circ_0001503	hsa_circ_0001451	hsa_circ_0001485
hsa_circ_0001365	hsa_circ_0001608	hsa_circ_0001497	hsa_circ_0001504	hsa_circ_0001458	hsa_circ_0001486
hsa_circ_0001367	hsa_circ_0001610	hsa_circ_0001498	hsa_circ_0001508	hsa_circ_0001459	hsa_circ_0001487
hsa_circ_0001368	hsa_circ_0001613	hsa_circ_0001501	hsa_circ_0001509	hsa_circ_0001460	hsa_circ_0001491
hsa_circ_0001369	hsa_circ_0001614	hsa_circ_0001503	hsa_circ_0001512	hsa_circ_0001461	hsa_circ_0001492
hsa_circ_0001374	hsa_circ_0001615	hsa_circ_0001504	hsa_circ_0001513	hsa_circ_0001466	hsa_circ_0001493
hsa_circ_0001375	hsa_circ_0001616	hsa_circ_0001508	hsa_circ_0001517	hsa_circ_0001467	hsa_circ_0001494
hsa_circ_0001376	hsa_circ_0001617	hsa_circ_0001512	hsa_circ_0001518	hsa_circ_0001470	hsa_circ_0001495
hsa_circ_0001380	hsa_circ_0001619	hsa_circ_0001513	hsa_circ_0001519	hsa_circ_0001471	hsa_circ_0001497
hsa_circ_0001383	hsa_circ_0001621	hsa_circ_0001517	hsa_circ_0001520	hsa_circ_0001472	hsa_circ_0001498
hsa_circ_0001386	hsa_circ_0001622	hsa_circ_0001518	hsa_circ_0001522	hsa_circ_0001473	hsa_circ_0001501
hsa_circ_0001387	hsa_circ_0001626	hsa_circ_0001519	hsa_circ_0001523	hsa_circ_0001474	hsa_circ_0001503
hsa_circ_0001388	hsa_circ_0001630	hsa_circ_0001520	hsa_circ_0001524	hsa_circ_0001475	hsa_circ_0001504
hsa_circ_0001392	hsa_circ_0001632	hsa_circ_0001522	hsa_circ_0001528	hsa_circ_0001476	hsa_circ_0001508
hsa_circ_0001394	hsa_circ_0001633	hsa_circ_0001523	hsa_circ_0001529	hsa_circ_0001478	hsa_circ_0001509
hsa_circ_0001395	hsa_circ_0001635	hsa_circ_0001529	hsa_circ_0001531	hsa_circ_0001479	hsa_circ_0001512
hsa_circ_0001396	hsa_circ_0001638	hsa_circ_0001531	hsa_circ_0001534	hsa_circ_0001481	hsa_circ_0001517
hsa_circ_0001397	hsa_circ_0001639	hsa_circ_0001534	hsa_circ_0001535	hsa_circ_0001483	hsa_circ_0001518
hsa_circ_0001398	hsa_circ_0001641	hsa_circ_0001535	hsa_circ_0001538	hsa_circ_0001485	hsa_circ_0001519
hsa_circ_0001400	hsa_circ_0001647	hsa_circ_0001537	hsa_circ_0001540	hsa_circ_0001486	hsa_circ_0001520
hsa_circ_0001401	hsa_circ_0001648	hsa_circ_0001538	hsa_circ_0001541	hsa_circ_0001487	hsa_circ_0001522
hsa_circ_0001402	hsa_circ_0001649	hsa_circ_0001540	hsa_circ_0001542	hsa_circ_0001490	hsa_circ_0001523
hsa_circ_0001403	hsa_circ_0001650	hsa_circ_0001541	hsa_circ_0001546	hsa_circ_0001491	hsa_circ_0001528
hsa_circ_0001405	hsa_circ_0001651	hsa_circ_0001542	hsa_circ_0001550	hsa_circ_0001492	hsa_circ_0001529
hsa_circ_0001406	hsa_circ_0001654	hsa_circ_0001546	hsa_circ_0001551	hsa_circ_0001493	hsa_circ_0001531
hsa_circ_0001409	hsa_circ_0001658	hsa_circ_0001550	hsa_circ_0001554	hsa_circ_0001494	hsa_circ_0001534
hsa_circ_0001410	hsa_circ_0001660	hsa_circ_0001551	hsa_circ_0001555	hsa_circ_0001495	hsa_circ_0001535
hsa_circ_0001411	hsa_circ_0001661	hsa_circ_0001554	hsa_circ_0001558	hsa_circ_0001496	hsa_circ_0001537
hsa_circ_0001412	hsa_circ_0001662	hsa_circ_0001558	hsa_circ_0001559	hsa_circ_0001497	hsa_circ_0001538
hsa_circ_0001414	hsa_circ_0001663	hsa_circ_0001559	hsa_circ_0001564	hsa_circ_0001498	hsa_circ_0001540
hsa_circ_0001417	hsa_circ_0001666	hsa_circ_0001564	hsa_circ_0001565	hsa_circ_0001501	hsa_circ_0001541
hsa_circ_0001419	hsa_circ_0001667	hsa_circ_0001565	hsa_circ_0001566	hsa_circ_0001503	hsa_circ_0001542
hsa_circ_0001420	hsa_circ_0001671	hsa_circ_0001566	hsa_circ_0001571	hsa_circ_0001504	hsa_circ_0001546
hsa_circ_0001421	hsa_circ_0001674	hsa_circ_0001571	hsa_circ_0001573	hsa_circ_0001508	hsa_circ_0001550
hsa_circ_0001423	hsa_circ_0001675	hsa_circ_0001573	hsa_circ_0001574	hsa_circ_0001509	hsa_circ_0001551
hsa_circ_0001424	hsa_circ_0001676	hsa_circ_0001574	hsa_circ_0001575	hsa_circ_0001512	hsa_circ_0001554
hsa_circ_0001425	hsa_circ_0001678	hsa_circ_0001577	hsa_circ_0001577	hsa_circ_0001513	hsa_circ_0001555
hsa_circ_0001426	hsa_circ_0001679	hsa_circ_0001578	hsa_circ_0001578	hsa_circ_0001517	hsa_circ_0001558
hsa_circ_0001428	hsa_circ_0001680	hsa_circ_0001580	hsa_circ_0001580	hsa_circ_0001518	hsa_circ_0001559
hsa_circ_0001429	hsa_circ_0001681	hsa_circ_0001581	hsa_circ_0001582	hsa_circ_0001519	hsa_circ_0001564
hsa_circ_0001430	hsa_circ_0001682	hsa_circ_0001582	hsa_circ_0001589	hsa_circ_0001520	hsa_circ_0001566
hsa_circ_0001432	hsa_circ_0001683	hsa_circ_0001583	hsa_circ_0001603	hsa_circ_0001522	hsa_circ_0001571
hsa_circ_0001434	hsa_circ_0001684	hsa_circ_0001589	hsa_circ_0001604	hsa_circ_0001523	hsa_circ_0001573
hsa_circ_0001436	hsa_circ_0001685	hsa_circ_0001590	hsa_circ_0001608	hsa_circ_0001524	hsa_circ_0001574
hsa_circ_0001438	hsa_circ_0001686	hsa_circ_0001603	hsa_circ_0001610	hsa_circ_0001529	hsa_circ_0001577
hsa_circ_0001439	hsa_circ_0001687	hsa_circ_0001608	hsa_circ_0001613	hsa_circ_0001531	hsa_circ_0001578
hsa_circ_0001441	hsa_circ_0001689	hsa_circ_0001610	hsa_circ_0001614	hsa_circ_0001534	hsa_circ_0001580
hsa_circ_0001445	hsa_circ_0001693	hsa_circ_0001612	hsa_circ_0001615	hsa_circ_0001535	hsa_circ_0001581
hsa_circ_0001447	hsa_circ_0001694	hsa_circ_0001613	hsa_circ_0001617	hsa_circ_0001538	hsa_circ_0001582
hsa_circ_0001448	hsa_circ_0001695	hsa_circ_0001614	hsa_circ_0001619	hsa_circ_0001540	hsa_circ_0001583
hsa_circ_0001451	hsa_circ_0001696	hsa_circ_0001615	hsa_circ_0001621	hsa_circ_0001541	hsa_circ_0001589
hsa_circ_0001453	hsa_circ_0001699	hsa_circ_0001617	hsa_circ_0001622	hsa_circ_0001542	hsa_circ_0001603
hsa_circ_0001458	hsa_circ_0001700	hsa_circ_0001619	hsa_circ_0001626	hsa_circ_0001546	hsa_circ_0001608
hsa_circ_0001459	hsa_circ_0001701	hsa_circ_0001620	hsa_circ_0001630	hsa_circ_0001550	hsa_circ_0001610
hsa_circ_0001460	hsa_circ_0001709	hsa_circ_0001621	hsa_circ_0001632	hsa_circ_0001551	hsa_circ_0001612
hsa_circ_0001461	hsa_circ_0001712	hsa_circ_0001622	hsa_circ_0001633	hsa_circ_0001554	hsa_circ_0001613
hsa_circ_0001466	hsa_circ_0001717	hsa_circ_0001626	hsa_circ_0001634	hsa_circ_0001555	hsa_circ_0001614
hsa_circ_0001467	hsa_circ_0001721	hsa_circ_0001630	hsa_circ_0001635	hsa_circ_0001558	hsa_circ_0001615
hsa_circ_0001470	hsa_circ_0001722	hsa_circ_0001632	hsa_circ_0001637	hsa_circ_0001559	hsa_circ_0001617
hsa_circ_0001471	hsa_circ_0001723	hsa_circ_0001633	hsa_circ_0001638	hsa_circ_0001564	hsa_circ_0001619
hsa_circ_0001472	hsa_circ_0001725	hsa_circ_0001635	hsa_circ_0001639	hsa_circ_0001565	hsa_circ_0001621
hsa_circ_0001473	hsa_circ_0001726	hsa_circ_0001637	hsa_circ_0001640	hsa_circ_0001566	hsa_circ_0001622
hsa_circ_0001474	hsa_circ_0001727	hsa_circ_0001638	hsa_circ_0001641	hsa_circ_0001571	hsa_circ_0001626
hsa_circ_0001475	hsa_circ_0001730	hsa_circ_0001639	hsa_circ_0001647	hsa_circ_0001573	hsa_circ_0001630
hsa_circ_0001476	hsa_circ_0001735	hsa_circ_0001640	hsa_circ_0001648	hsa_circ_0001574	hsa_circ_0001632
hsa_circ_0001478	hsa_circ_0001736	hsa_circ_0001641	hsa_circ_0001649	hsa_circ_0001577	hsa_circ_0001633
hsa_circ_0001479	hsa_circ_0001739	hsa_circ_0001647	hsa_circ_0001650	hsa_circ_0001578	hsa_circ_0001634
hsa_circ_0001483	hsa_circ_0001741	hsa_circ_0001648	hsa_circ_0001651	hsa_circ_0001580	hsa_circ_0001635
hsa_circ_0001485	hsa_circ_0001742	hsa_circ_0001649	hsa_circ_0001654	hsa_circ_0001581	hsa_circ_0001637
hsa_circ_0001486	hsa_circ_0001746	hsa_circ_0001650	hsa_circ_0001658	hsa_circ_0001582	hsa_circ_0001638
hsa_circ_0001487	hsa_circ_0001747	hsa_circ_0001651	hsa_circ_0001660	hsa_circ_0001589	hsa_circ_0001639
hsa_circ_0001490	hsa_circ_0001750	hsa_circ_0001654	hsa_circ_0001661	hsa_circ_0001599	hsa_circ_0001640
hsa_circ_0001491	hsa_circ_0001756	hsa_circ_0001658	hsa_circ_0001662	hsa_circ_0001603	hsa_circ_0001641
hsa_circ_0001492	hsa_circ_0001757	hsa_circ_0001660	hsa_circ_0001663	hsa_circ_0001604	hsa_circ_0001647
hsa_circ_0001493	hsa_circ_0001766	hsa_circ_0001661	hsa_circ_0001666	hsa_circ_0001608	hsa_circ_0001648
hsa_circ_0001494	hsa_circ_0001767	hsa_circ_0001663	hsa_circ_0001667	hsa_circ_0001610	hsa_circ_0001649
hsa_circ_0001495	hsa_circ_0001769	hsa_circ_0001666	hsa_circ_0001671	hsa_circ_0001612	hsa_circ_0001650
hsa_circ_0001496	hsa_circ_0001770	hsa_circ_0001667	hsa_circ_0001673	hsa_circ_0001613	hsa_circ_0001651
hsa_circ_0001497	hsa_circ_0001771	hsa_circ_0001671	hsa_circ_0001674	hsa_circ_0001614	hsa_circ_0001652
hsa_circ_0001498	hsa_circ_0001772	hsa_circ_0001674	hsa_circ_0001675	hsa_circ_0001615	hsa_circ_0001654
hsa_circ_0001501	hsa_circ_0001773	hsa_circ_0001675	hsa_circ_0001676	hsa_circ_0001616	hsa_circ_0001658
hsa_circ_0001503	hsa_circ_0001775	hsa_circ_0001676	hsa_circ_0001678	hsa_circ_0001617	hsa_circ_0001660
hsa_circ_0001504	hsa_circ_0001776	hsa_circ_0001678	hsa_circ_0001679	hsa_circ_0001619	hsa_circ_0001661
hsa_circ_0001508	hsa_circ_0001777	hsa_circ_0001679	hsa_circ_0001680	hsa_circ_0001621	hsa_circ_0001662
hsa_circ_0001509	hsa_circ_0001778	hsa_circ_0001680	hsa_circ_0001681	hsa_circ_0001622	hsa_circ_0001663
hsa_circ_0001512	hsa_circ_0001781	hsa_circ_0001681	hsa_circ_0001682	hsa_circ_0001626	hsa_circ_0001666
hsa_circ_0001513	hsa_circ_0001784	hsa_circ_0001683	hsa_circ_0001683	hsa_circ_0001627	hsa_circ_0001667
hsa_circ_0001517	hsa_circ_0001785	hsa_circ_0001684	hsa_circ_0001684	hsa_circ_0001630	hsa_circ_0001670
hsa_circ_0001518	hsa_circ_0001786	hsa_circ_0001685	hsa_circ_0001685	hsa_circ_0001632	hsa_circ_0001671
hsa_circ_0001519	hsa_circ_0001788	hsa_circ_0001686	hsa_circ_0001686	hsa_circ_0001633	hsa_circ_0001674
hsa_circ_0001520	hsa_circ_0001789	hsa_circ_0001687	hsa_circ_0001687	hsa_circ_0001634	hsa_circ_0001675
hsa_circ_0001522	hsa_circ_0001790	hsa_circ_0001689	hsa_circ_0001689	hsa_circ_0001635	hsa_circ_0001676
hsa_circ_0001523	hsa_circ_0001793	hsa_circ_0001693	hsa_circ_0001693	hsa_circ_0001637	hsa_circ_0001678
hsa_circ_0001524	hsa_circ_0001796	hsa_circ_0001695	hsa_circ_0001694	hsa_circ_0001638	hsa_circ_0001679
hsa_circ_0001528	hsa_circ_0001798	hsa_circ_0001696	hsa_circ_0001695	hsa_circ_0001639	hsa_circ_0001680
hsa_circ_0001529	hsa_circ_0001799	hsa_circ_0001699	hsa_circ_0001696	hsa_circ_0001640	hsa_circ_0001681
hsa_circ_0001531	hsa_circ_0001801	hsa_circ_0001700	hsa_circ_0001699	hsa_circ_0001641	hsa_circ_0001682
hsa_circ_0001534	hsa_circ_0001802	hsa_circ_0001701	hsa_circ_0001700	hsa_circ_0001647	hsa_circ_0001683
hsa_circ_0001535	hsa_circ_0001803	hsa_circ_0001707	hsa_circ_0001701	hsa_circ_0001648	hsa_circ_0001684
hsa_circ_0001538	hsa_circ_0001806	hsa_circ_0001709	hsa_circ_0001709	hsa_circ_0001649	hsa_circ_0001685
hsa_circ_0001540	hsa_circ_0001807	hsa_circ_0001712	hsa_circ_0001712	hsa_circ_0001650	hsa_circ_0001686
hsa_circ_0001541	hsa_circ_0001808	hsa_circ_0001717	hsa_circ_0001717	hsa_circ_0001651	hsa_circ_0001687
hsa_circ_0001542	hsa_circ_0001809	hsa_circ_0001721	hsa_circ_0001721	hsa_circ_0001654	hsa_circ_0001689
hsa_circ_0001546	hsa_circ_0001810	hsa_circ_0001722	hsa_circ_0001722	hsa_circ_0001658	hsa_circ_0001693
hsa_circ_0001550	hsa_circ_0001811	hsa_circ_0001723	hsa_circ_0001723	hsa_circ_0001660	hsa_circ_0001694
hsa_circ_0001551	hsa_circ_0001814	hsa_circ_0001725	hsa_circ_0001725	hsa_circ_0001661	hsa_circ_0001695
hsa_circ_0001554	hsa_circ_0001819	hsa_circ_0001726	hsa_circ_0001726	hsa_circ_0001662	hsa_circ_0001696
hsa_circ_0001555	hsa_circ_0001821	hsa_circ_0001727	hsa_circ_0001727	hsa_circ_0001663	hsa_circ_0001699
hsa_circ_0001558	hsa_circ_0001824	hsa_circ_0001730	hsa_circ_0001730	hsa_circ_0001666	hsa_circ_0001700
hsa_circ_0001559	hsa_circ_0001826	hsa_circ_0001736	hsa_circ_0001736	hsa_circ_0001667	hsa_circ_0001701
hsa_circ_0001564	hsa_circ_0001829	hsa_circ_0001738	hsa_circ_0001739	hsa_circ_0001671	hsa_circ_0001709
hsa_circ_0001565	hsa_circ_0001833	hsa_circ_0001739	hsa_circ_0001740	hsa_circ_0001673	hsa_circ_0001712
hsa_circ_0001566	hsa_circ_0001839	hsa_circ_0001740	hsa_circ_0001741	hsa_circ_0001674	hsa_circ_0001717
hsa_circ_0001571	hsa_circ_0001846	hsa_circ_0001741	hsa_circ_0001742	hsa_circ_0001675	hsa_circ_0001721
hsa_circ_0001574	hsa_circ_0001847	hsa_circ_0001742	hsa_circ_0001746	hsa_circ_0001676	hsa_circ_0001722
hsa_circ_0001577	hsa_circ_0001850	hsa_circ_0001746	hsa_circ_0001747	hsa_circ_0001678	hsa_circ_0001723
hsa_circ_0001578	hsa_circ_0001851	hsa_circ_0001747	hsa_circ_0001749	hsa_circ_0001679	hsa_circ_0001725
hsa_circ_0001580	hsa_circ_0001852	hsa_circ_0001749	hsa_circ_0001750	hsa_circ_0001680	hsa_circ_0001726
hsa_circ_0001581	hsa_circ_0001855	hsa_circ_0001750	hsa_circ_0001752	hsa_circ_0001681	hsa_circ_0001727
hsa_circ_0001582	hsa_circ_0001856	hsa_circ_0001753	hsa_circ_0001753	hsa_circ_0001682	hsa_circ_0001730
hsa_circ_0001589	hsa_circ_0001861	hsa_circ_0001756	hsa_circ_0001754	hsa_circ_0001683	hsa_circ_0001735
hsa_circ_0001603	hsa_circ_0001862	hsa_circ_0001757	hsa_circ_0001756	hsa_circ_0001684	hsa_circ_0001736
hsa_circ_0001604	hsa_circ_0001865	hsa_circ_0001766	hsa_circ_0001757	hsa_circ_0001685	hsa_circ_0001739
hsa_circ_0001608	hsa_circ_0001866	hsa_circ_0001767	hsa_circ_0001766	hsa_circ_0001686	hsa_circ_0001740
hsa_circ_0001610	hsa_circ_0001867	hsa_circ_0001769	hsa_circ_0001767	hsa_circ_0001687	hsa_circ_0001741
hsa_circ_0001612	hsa_circ_0001868	hsa_circ_0001770	hsa_circ_0001769	hsa_circ_0001693	hsa_circ_0001742
hsa_circ_0001613	hsa_circ_0001869	hsa_circ_0001771	hsa_circ_0001770	hsa_circ_0001694	hsa_circ_0001746
hsa_circ_0001614	hsa_circ_0001875	hsa_circ_0001772	hsa_circ_0001771	hsa_circ_0001695	hsa_circ_0001747
hsa_circ_0001615	hsa_circ_0001876	hsa_circ_0001773	hsa_circ_0001772	hsa_circ_0001696	hsa_circ_0001750
hsa_circ_0001616	hsa_circ_0001880	hsa_circ_0001775	hsa_circ_0001773	hsa_circ_0001699	hsa_circ_0001752
hsa_circ_0001617	hsa_circ_0001882	hsa_circ_0001776	hsa_circ_0001775	hsa_circ_0001700	hsa_circ_0001753
hsa_circ_0001619	hsa_circ_0001888	hsa_circ_0001777	hsa_circ_0001776	hsa_circ_0001701	hsa_circ_0001754
hsa_circ_0001621	hsa_circ_0001890	hsa_circ_0001784	hsa_circ_0001777	hsa_circ_0001709	hsa_circ_0001756
hsa_circ_0001622	hsa_circ_0001891	hsa_circ_0001785	hsa_circ_0001784	hsa_circ_0001712	hsa_circ_0001757
hsa_circ_0001626	hsa_circ_0001895	hsa_circ_0001786	hsa_circ_0001785	hsa_circ_0001714	hsa_circ_0001766
hsa_circ_0001627	hsa_circ_0001897	hsa_circ_0001788	hsa_circ_0001786	hsa_circ_0001717	hsa_circ_0001767
hsa_circ_0001630	hsa_circ_0001898	hsa_circ_0001789	hsa_circ_0001788	hsa_circ_0001721	hsa_circ_0001769
hsa_circ_0001632	hsa_circ_0001900	hsa_circ_0001790	hsa_circ_0001789	hsa_circ_0001722	hsa_circ_0001770
hsa_circ_0001633	hsa_circ_0001904	hsa_circ_0001792	hsa_circ_0001790	hsa_circ_0001723	hsa_circ_0001771
hsa_circ_0001634	hsa_circ_0001905	hsa_circ_0001793	hsa_circ_0001792	hsa_circ_0001725	hsa_circ_0001772
hsa_circ_0001635	hsa_circ_0001906	hsa_circ_0001796	hsa_circ_0001793	hsa_circ_0001726	hsa_circ_0001773
hsa_circ_0001637	hsa_circ_0001910	hsa_circ_0001798	hsa_circ_0001796	hsa_circ_0001727	hsa_circ_0001775
hsa_circ_0001638	hsa_circ_0001912	hsa_circ_0001799	hsa_circ_0001798	hsa_circ_0001730	hsa_circ_0001776
hsa_circ_0001639	hsa_circ_0001913	hsa_circ_0001801	hsa_circ_0001799	hsa_circ_0001735	hsa_circ_0001777
hsa_circ_0001640	hsa_circ_0001917	hsa_circ_0001802	hsa_circ_0001801	hsa_circ_0001736	hsa_circ_0001778
hsa_circ_0001641	hsa_circ_0001921	hsa_circ_0001805	hsa_circ_0001802	hsa_circ_0001738	hsa_circ_0001781
hsa_circ_0001646	hsa_circ_0001922	hsa_circ_0001806	hsa_circ_0001803	hsa_circ_0001739	hsa_circ_0001784
hsa_circ_0001647	hsa_circ_0001924	hsa_circ_0001807	hsa_circ_0001806	hsa_circ_0001740	hsa_circ_0001785
hsa_circ_0001648	hsa_circ_0001928	hsa_circ_0001809	hsa_circ_0001807	hsa_circ_0001741	hsa_circ_0001786
hsa_circ_0001649	hsa_circ_0001929	hsa_circ_0001810	hsa_circ_0001808	hsa_circ_0001742	hsa_circ_0001788
hsa_circ_0001650	hsa_circ_0001932	hsa_circ_0001811	hsa_circ_0001809	hsa_circ_0001746	hsa_circ_0001789
hsa_circ_0001651	hsa_circ_0001933	hsa_circ_0001814	hsa_circ_0001810	hsa_circ_0001747	hsa_circ_0001790
hsa_circ_0001654	hsa_circ_0001934	hsa_circ_0001819	hsa_circ_0001811	hsa_circ_0001750	hsa_circ_0001792
hsa_circ_0001655	hsa_circ_0001936	hsa_circ_0001820	hsa_circ_0001813	hsa_circ_0001752	hsa_circ_0001793
hsa_circ_0001658	hsa_circ_0001937	hsa_circ_0001821	hsa_circ_0001818	hsa_circ_0001753	hsa_circ_0001794
hsa_circ_0001660	hsa_circ_0001938	hsa_circ_0001824	hsa_circ_0001819	hsa_circ_0001754	hsa_circ_0001796
hsa_circ_0001661	hsa_circ_0001939	hsa_circ_0001826	hsa_circ_0001820	hsa_circ_0001756	hsa_circ_0001798
hsa_circ_0001662	hsa_circ_0001946	hsa_circ_0001829	hsa_circ_0001821	hsa_circ_0001757	hsa_circ_0001799
hsa_circ_0001663	hsa_circ_0001947	hsa_circ_0001837	hsa_circ_0001824	hsa_circ_0001766	hsa_circ_0001801
hsa_circ_0001666	hsa_circ_0001948	hsa_circ_0001839	hsa_circ_0001826	hsa_circ_0001767	hsa_circ_0001802
hsa_circ_0001667	hsa_circ_0001952	hsa_circ_0001846	hsa_circ_0001829	hsa_circ_0001769	hsa_circ_0001803
hsa_circ_0001671	hsa_circ_0001955	hsa_circ_0001847	hsa_circ_0001832	hsa_circ_0001770	hsa_circ_0001806
hsa_circ_0001673	hsa_circ_0001956	hsa_circ_0001849	hsa_circ_0001833	hsa_circ_0001771	hsa_circ_0001807
hsa_circ_0001674	hsa_circ_0001958	hsa_circ_0001850	hsa_circ_0001839	hsa_circ_0001772	hsa_circ_0001808
hsa_circ_0001675	hsa_circ_0001962	hsa_circ_0001851	hsa_circ_0001846	hsa_circ_0001773	hsa_circ_0001809
hsa_circ_0001676	hsa_circ_0001964	hsa_circ_0001852	hsa_circ_0001847	hsa_circ_0001774	hsa_circ_0001810
hsa_circ_0001678	hsa_circ_0001965	hsa_circ_0001855	hsa_circ_0001848	hsa_circ_0001775	hsa_circ_0001811
hsa_circ_0001679	hsa_circ_0001967	hsa_circ_0001856	hsa_circ_0001849	hsa_circ_0001776	hsa_circ_0001814
hsa_circ_0001680	hsa_circ_0001968	hsa_circ_0001860	hsa_circ_0001850	hsa_circ_0001777	hsa_circ_0001818
hsa_circ_0001681	hsa_circ_0001971	hsa_circ_0001861	hsa_circ_0001851	hsa_circ_0001778	hsa_circ_0001819
hsa_circ_0001682	hsa_circ_0001973	hsa_circ_0001862	hsa_circ_0001852	hsa_circ_0001781	hsa_circ_0001821
hsa_circ_0001683	hsa_circ_0001975	hsa_circ_0001865	hsa_circ_0001853	hsa_circ_0001785	hsa_circ_0001824
hsa_circ_0001684	hsa_circ_0001976	hsa_circ_0001866	hsa_circ_0001855	hsa_circ_0001786	hsa_circ_0001826
hsa_circ_0001685	hsa_circ_0001980	hsa_circ_0001867	hsa_circ_0001856	hsa_circ_0001788	hsa_circ_0001829
hsa_circ_0001686	hsa_circ_0001982	hsa_circ_0001868	hsa_circ_0001861	hsa_circ_0001789	hsa_circ_0001833
hsa_circ_0001687	hsa_circ_0001984	hsa_circ_0001869	hsa_circ_0001862	hsa_circ_0001790	hsa_circ_0001839
hsa_circ_0001693	hsa_circ_0001985	hsa_circ_0001875	hsa_circ_0001865	hsa_circ_0001791	hsa_circ_0001846
hsa_circ_0001694	hsa_circ_0001988	hsa_circ_0001876	hsa_circ_0001866	hsa_circ_0001792	hsa_circ_0001847
hsa_circ_0001695	hsa_circ_0001991	hsa_circ_0001878	hsa_circ_0001867	hsa_circ_0001793	hsa_circ_0001848
hsa_circ_0001696	hsa_circ_0001993	hsa_circ_0001880	hsa_circ_0001868	hsa_circ_0001794	hsa_circ_0001849
hsa_circ_0001699	hsa_circ_0001995	hsa_circ_0001882	hsa_circ_0001869	hsa_circ_0001796	hsa_circ_0001850
hsa_circ_0001700	hsa_circ_0001997	hsa_circ_0001888	hsa_circ_0001875	hsa_circ_0001798	hsa_circ_0001851
hsa_circ_0001701	hsa_circ_0002001	hsa_circ_0001890	hsa_circ_0001876	hsa_circ_0001799	hsa_circ_0001852
hsa_circ_0001709	hsa_circ_0002002	hsa_circ_0001891	hsa_circ_0001880	hsa_circ_0001801	hsa_circ_0001855
hsa_circ_0001712	hsa_circ_0002003	hsa_circ_0001895	hsa_circ_0001882	hsa_circ_0001802	hsa_circ_0001856
hsa_circ_0001714	hsa_circ_0002004	hsa_circ_0001897	hsa_circ_0001884	hsa_circ_0001803	hsa_circ_0001861
hsa_circ_0001717	hsa_circ_0002006	hsa_circ_0001898	hsa_circ_0001885	hsa_circ_0001805	hsa_circ_0001862
hsa_circ_0001721	hsa_circ_0002008	hsa_circ_0001900	hsa_circ_0001886	hsa_circ_0001806	hsa_circ_0001865
hsa_circ_0001722	hsa_circ_0002014	hsa_circ_0001904	hsa_circ_0001888	hsa_circ_0001807	hsa_circ_0001866
hsa_circ_0001723	hsa_circ_0002015	hsa_circ_0001905	hsa_circ_0001890	hsa_circ_0001808	hsa_circ_0001867
hsa_circ_0001725	hsa_circ_0002021	hsa_circ_0001906	hsa_circ_0001891	hsa_circ_0001809	hsa_circ_0001868
hsa_circ_0001726	hsa_circ_0002024	hsa_circ_0001910	hsa_circ_0001895	hsa_circ_0001810	hsa_circ_0001869
hsa_circ_0001727	hsa_circ_0002025	hsa_circ_0001911	hsa_circ_0001897	hsa_circ_0001811	hsa_circ_0001875
hsa_circ_0001730	hsa_circ_0002028	hsa_circ_0001913	hsa_circ_0001898	hsa_circ_0001814	hsa_circ_0001876
hsa_circ_0001735	hsa_circ_0002029	hsa_circ_0001917	hsa_circ_0001900	hsa_circ_0001818	hsa_circ_0001880
hsa_circ_0001736	hsa_circ_0002032	hsa_circ_0001921	hsa_circ_0001904	hsa_circ_0001819	hsa_circ_0001882
hsa_circ_0001738	hsa_circ_0002035	hsa_circ_0001922	hsa_circ_0001905	hsa_circ_0001820	hsa_circ_0001884
hsa_circ_0001739	hsa_circ_0002037	hsa_circ_0001924	hsa_circ_0001910	hsa_circ_0001821	hsa_circ_0001888
hsa_circ_0001740	hsa_circ_0002039	hsa_circ_0001932	hsa_circ_0001911	hsa_circ_0001824	hsa_circ_0001890
hsa_circ_0001741	hsa_circ_0002040	hsa_circ_0001933	hsa_circ_0001912	hsa_circ_0001826	hsa_circ_0001891
hsa_circ_0001742	hsa_circ_0002041	hsa_circ_0001934	hsa_circ_0001913	hsa_circ_0001829	hsa_circ_0001895
hsa_circ_0001746	hsa_circ_0002042	hsa_circ_0001936	hsa_circ_0001916	hsa_circ_0001833	hsa_circ_0001897
hsa_circ_0001747	hsa_circ_0002043	hsa_circ_0001938	hsa_circ_0001917	hsa_circ_0001839	hsa_circ_0001898
hsa_circ_0001750	hsa_circ_0002045	hsa_circ_0001939	hsa_circ_0001921	hsa_circ_0001846	hsa_circ_0001900
hsa_circ_0001752	hsa_circ_0002046	hsa_circ_0001946	hsa_circ_0001922	hsa_circ_0001847	hsa_circ_0001904
hsa_circ_0001753	hsa_circ_0002048	hsa_circ_0001947	hsa_circ_0001924	hsa_circ_0001848	hsa_circ_0001905
hsa_circ_0001754	hsa_circ_0002049	hsa_circ_0001948	hsa_circ_0001932	hsa_circ_0001849	hsa_circ_0001910
hsa_circ_0001755	hsa_circ_0002051	hsa_circ_0001952	hsa_circ_0001933	hsa_circ_0001850	hsa_circ_0001911
hsa_circ_0001756	hsa_circ_0002053	hsa_circ_0001955	hsa_circ_0001934	hsa_circ_0001851	hsa_circ_0001912
hsa_circ_0001757	hsa_circ_0002054	hsa_circ_0001958	hsa_circ_0001936	hsa_circ_0001852	hsa_circ_0001913
hsa_circ_0001766	hsa_circ_0002058	hsa_circ_0001962	hsa_circ_0001937	hsa_circ_0001855	hsa_circ_0001917
hsa_circ_0001767	hsa_circ_0002059	hsa_circ_0001964	hsa_circ_0001938	hsa_circ_0001856	hsa_circ_0001921
hsa_circ_0001769	hsa_circ_0002060	hsa_circ_0001965	hsa_circ_0001939	hsa_circ_0001861	hsa_circ_0001922
hsa_circ_0001770	hsa_circ_0002064	hsa_circ_0001966	hsa_circ_0001946	hsa_circ_0001862	hsa_circ_0001924
hsa_circ_0001771	hsa_circ_0002068	hsa_circ_0001967	hsa_circ_0001947	hsa_circ_0001865	hsa_circ_0001928
hsa_circ_0001772	hsa_circ_0002069	hsa_circ_0001968	hsa_circ_0001948	hsa_circ_0001866	hsa_circ_0001929
hsa_circ_0001773	hsa_circ_0002073	hsa_circ_0001971	hsa_circ_0001952	hsa_circ_0001867	hsa_circ_0001932
hsa_circ_0001774	hsa_circ_0002074	hsa_circ_0001975	hsa_circ_0001953	hsa_circ_0001868	hsa_circ_0001934
hsa_circ_0001775	hsa_circ_0002080	hsa_circ_0001977	hsa_circ_0001955	hsa_circ_0001869	hsa_circ_0001936
hsa_circ_0001776	hsa_circ_0002081	hsa_circ_0001979	hsa_circ_0001956	hsa_circ_0001875	hsa_circ_0001937
hsa_circ_0001777	hsa_circ_0002084	hsa_circ_0001980	hsa_circ_0001958	hsa_circ_0001876	hsa_circ_0001938
hsa_circ_0001781	hsa_circ_0002085	hsa_circ_0001982	hsa_circ_0001962	hsa_circ_0001880	hsa_circ_0001939
hsa_circ_0001784	hsa_circ_0002087	hsa_circ_0001984	hsa_circ_0001963	hsa_circ_0001882	hsa_circ_0001946
hsa_circ_0001785	hsa_circ_0002089	hsa_circ_0001985	hsa_circ_0001964	hsa_circ_0001885	hsa_circ_0001947
hsa_circ_0001786	hsa_circ_0002092	hsa_circ_0001988	hsa_circ_0001965	hsa_circ_0001886	hsa_circ_0001948
hsa_circ_0001788	hsa_circ_0002094	hsa_circ_0001993	hsa_circ_0001968	hsa_circ_0001888	hsa_circ_0001952
hsa_circ_0001789	hsa_circ_0002095	hsa_circ_0001995	hsa_circ_0001971	hsa_circ_0001890	hsa_circ_0001953
hsa_circ_0001790	hsa_circ_0002096	hsa_circ_0001997	hsa_circ_0001975	hsa_circ_0001891	hsa_circ_0001955
hsa_circ_0001791	hsa_circ_0002097	hsa_circ_0002000	hsa_circ_0001979	hsa_circ_0001895	hsa_circ_0001956
hsa_circ_0001792	hsa_circ_0002100	hsa_circ_0002001	hsa_circ_0001982	hsa_circ_0001897	hsa_circ_0001957
hsa_circ_0001793	hsa_circ_0002101	hsa_circ_0002002	hsa_circ_0001984	hsa_circ_0001898	hsa_circ_0001962
hsa_circ_0001794	hsa_circ_0002103	hsa_circ_0002003	hsa_circ_0001985	hsa_circ_0001900	hsa_circ_0001964
hsa_circ_0001796	hsa_circ_0002104	hsa_circ_0002004	hsa_circ_0001988	hsa_circ_0001904	hsa_circ_0001965
hsa_circ_0001798	hsa_circ_0002105	hsa_circ_0002006	hsa_circ_0001989	hsa_circ_0001905	hsa_circ_0001968
hsa_circ_0001799	hsa_circ_0002107	hsa_circ_0002008	hsa_circ_0001991	hsa_circ_0001906	hsa_circ_0001971
hsa_circ_0001801	hsa_circ_0002110	hsa_circ_0002014	hsa_circ_0001992	hsa_circ_0001910	hsa_circ_0001975
hsa_circ_0001802	hsa_circ_0002111	hsa_circ_0002015	hsa_circ_0001993	hsa_circ_0001911	hsa_circ_0001980
hsa_circ_0001803	hsa_circ_0002113	hsa_circ_0002016	hsa_circ_0001995	hsa_circ_0001912	hsa_circ_0001982
hsa_circ_0001805	hsa_circ_0002114	hsa_circ_0002017	hsa_circ_0001997	hsa_circ_0001913	hsa_circ_0001984
hsa_circ_0001806	hsa_circ_0002115	hsa_circ_0002019	hsa_circ_0002000	hsa_circ_0001917	hsa_circ_0001985
hsa_circ_0001807	hsa_circ_0002116	hsa_circ_0002021	hsa_circ_0002001	hsa_circ_0001921	hsa_circ_0001988
hsa_circ_0001808	hsa_circ_0002117	hsa_circ_0002024	hsa_circ_0002002	hsa_circ_0001922	hsa_circ_0001990
hsa_circ_0001809	hsa_circ_0002118	hsa_circ_0002025	hsa_circ_0002003	hsa_circ_0001924	hsa_circ_0001991
hsa_circ_0001810	hsa_circ_0002120	hsa_circ_0002028	hsa_circ_0002004	hsa_circ_0001930	hsa_circ_0001993
hsa_circ_0001811	hsa_circ_0002122	hsa_circ_0002029	hsa_circ_0002006	hsa_circ_0001932	hsa_circ_0001995
hsa_circ_0001812	hsa_circ_0002125	hsa_circ_0002032	hsa_circ_0002008	hsa_circ_0001934	hsa_circ_0001997
hsa_circ_0001814	hsa_circ_0002127	hsa_circ_0002035	hsa_circ_0002009	hsa_circ_0001936	hsa_circ_0002000
hsa_circ_0001818	hsa_circ_0002131	hsa_circ_0002037	hsa_circ_0002014	hsa_circ_0001937	hsa_circ_0002001
hsa_circ_0001819	hsa_circ_0002132	hsa_circ_0002039	hsa_circ_0002015	hsa_circ_0001938	hsa_circ_0002002
hsa_circ_0001820	hsa_circ_0002134	hsa_circ_0002040	hsa_circ_0002019	hsa_circ_0001939	hsa_circ_0002003
hsa_circ_0001821	hsa_circ_0002137	hsa_circ_0002041	hsa_circ_0002021	hsa_circ_0001946	hsa_circ_0002004
hsa_circ_0001824	hsa_circ_0002138	hsa_circ_0002042	hsa_circ_0002024	hsa_circ_0001947	hsa_circ_0002006
hsa_circ_0001825	hsa_circ_0002141	hsa_circ_0002043	hsa_circ_0002025	hsa_circ_0001948	hsa_circ_0002007
hsa_circ_0001826	hsa_circ_0002142	hsa_circ_0002044	hsa_circ_0002028	hsa_circ_0001952	hsa_circ_0002008
hsa_circ_0001829	hsa_circ_0002144	hsa_circ_0002045	hsa_circ_0002029	hsa_circ_0001953	hsa_circ_0002009
hsa_circ_0001833	hsa_circ_0002147	hsa_circ_0002046	hsa_circ_0002031	hsa_circ_0001955	hsa_circ_0002014
hsa_circ_0001839	hsa_circ_0002148	hsa_circ_0002047	hsa_circ_0002032	hsa_circ_0001962	hsa_circ_0002015
hsa_circ_0001846	hsa_circ_0002150	hsa_circ_0002048	hsa_circ_0002035	hsa_circ_0001964	hsa_circ_0002016
hsa_circ_0001847	hsa_circ_0002151	hsa_circ_0002049	hsa_circ_0002037	hsa_circ_0001965	hsa_circ_0002019
hsa_circ_0001848	hsa_circ_0002152	hsa_circ_0002051	hsa_circ_0002039	hsa_circ_0001966	hsa_circ_0002021
hsa_circ_0001849	hsa_circ_0002153	hsa_circ_0002054	hsa_circ_0002040	hsa_circ_0001968	hsa_circ_0002024
hsa_circ_0001850	hsa_circ_0002154	hsa_circ_0002057	hsa_circ_0002041	hsa_circ_0001971	hsa_circ_0002025
hsa_circ_0001851	hsa_circ_0002156	hsa_circ_0002058	hsa_circ_0002042	hsa_circ_0001972	hsa_circ_0002028
hsa_circ_0001852	hsa_circ_0002158	hsa_circ_0002059	hsa_circ_0002043	hsa_circ_0001975	hsa_circ_0002029
hsa_circ_0001855	hsa_circ_0002159	hsa_circ_0002064	hsa_circ_0002044	hsa_circ_0001976	hsa_circ_0002032
hsa_circ_0001856	hsa_circ_0002160	hsa_circ_0002067	hsa_circ_0002045	hsa_circ_0001980	hsa_circ_0002035
hsa_circ_0001861	hsa_circ_0002162	hsa_circ_0002068	hsa_circ_0002046	hsa_circ_0001981	hsa_circ_0002039
hsa_circ_0001862	hsa_circ_0002165	hsa_circ_0002069	hsa_circ_0002047	hsa_circ_0001982	hsa_circ_0002040
hsa_circ_0001865	hsa_circ_0002166	hsa_circ_0002073	hsa_circ_0002048	hsa_circ_0001984	hsa_circ_0002041
hsa_circ_0001866	hsa_circ_0002167	hsa_circ_0002074	hsa_circ_0002049	hsa_circ_0001985	hsa_circ_0002042
hsa_circ_0001867	hsa_circ_0002168	hsa_circ_0002078	hsa_circ_0002051	hsa_circ_0001987	hsa_circ_0002043
hsa_circ_0001868	hsa_circ_0002169	hsa_circ_0002080	hsa_circ_0002054	hsa_circ_0001988	hsa_circ_0002045
hsa_circ_0001869	hsa_circ_0002178	hsa_circ_0002084	hsa_circ_0002057	hsa_circ_0001989	hsa_circ_0002046
hsa_circ_0001875	hsa_circ_0002179	hsa_circ_0002085	hsa_circ_0002058	hsa_circ_0001990	hsa_circ_0002047
hsa_circ_0001876	hsa_circ_0002180	hsa_circ_0002086	hsa_circ_0002059	hsa_circ_0001992	hsa_circ_0002048
hsa_circ_0001880	hsa_circ_0002186	hsa_circ_0002087	hsa_circ_0002064	hsa_circ_0001993	hsa_circ_0002049
hsa_circ_0001882	hsa_circ_0002189	hsa_circ_0002089	hsa_circ_0002067	hsa_circ_0001995	hsa_circ_0002051
hsa_circ_0001884	hsa_circ_0002190	hsa_circ_0002091	hsa_circ_0002068	hsa_circ_0001997	hsa_circ_0002053
hsa_circ_0001885	hsa_circ_0002191	hsa_circ_0002092	hsa_circ_0002069	hsa_circ_0002000	hsa_circ_0002054
hsa_circ_0001886	hsa_circ_0002193	hsa_circ_0002094	hsa_circ_0002071	hsa_circ_0002001	hsa_circ_0002058
hsa_circ_0001888	hsa_circ_0002197	hsa_circ_0002096	hsa_circ_0002072	hsa_circ_0002002	hsa_circ_0002059
hsa_circ_0001890	hsa_circ_0002198	hsa_circ_0002100	hsa_circ_0002073	hsa_circ_0002003	hsa_circ_0002060
hsa_circ_0001891	hsa_circ_0002199	hsa_circ_0002101	hsa_circ_0002074	hsa_circ_0002004	hsa_circ_0002064
hsa_circ_0001895	hsa_circ_0002200	hsa_circ_0002103	hsa_circ_0002077	hsa_circ_0002005	hsa_circ_0002065
hsa_circ_0001896	hsa_circ_0002201	hsa_circ_0002105	hsa_circ_0002080	hsa_circ_0002006	hsa_circ_0002067
hsa_circ_0001897	hsa_circ_0002203	hsa_circ_0002107	hsa_circ_0002081	hsa_circ_0002008	hsa_circ_0002069
hsa_circ_0001898	hsa_circ_0002207	hsa_circ_0002109	hsa_circ_0002084	hsa_circ_0002009	hsa_circ_0002073
hsa_circ_0001900	hsa_circ_0002211	hsa_circ_0002110	hsa_circ_0002085	hsa_circ_0002014	hsa_circ_0002074
hsa_circ_0001904	hsa_circ_0002212	hsa_circ_0002111	hsa_circ_0002086	hsa_circ_0002015	hsa_circ_0002075
hsa_circ_0001905	hsa_circ_0002213	hsa_circ_0002114	hsa_circ_0002087	hsa_circ_0002019	hsa_circ_0002078
hsa_circ_0001906	hsa_circ_0002215	hsa_circ_0002115	hsa_circ_0002089	hsa_circ_0002021	hsa_circ_0002080
hsa_circ_0001910	hsa_circ_0002218	hsa_circ_0002117	hsa_circ_0002092	hsa_circ_0002024	hsa_circ_0002081
hsa_circ_0001911	hsa_circ_0002219	hsa_circ_0002118	hsa_circ_0002096	hsa_circ_0002025	hsa_circ_0002084
hsa_circ_0001912	hsa_circ_0002220	hsa_circ_0002120	hsa_circ_0002097	hsa_circ_0002028	hsa_circ_0002085
hsa_circ_0001913	hsa_circ_0002221	hsa_circ_0002122	hsa_circ_0002100	hsa_circ_0002029	hsa_circ_0002086
hsa_circ_0001917	hsa_circ_0002223	hsa_circ_0002124	hsa_circ_0002101	hsa_circ_0002031	hsa_circ_0002087
hsa_circ_0001921	hsa_circ_0002228	hsa_circ_0002130	hsa_circ_0002103	hsa_circ_0002032	hsa_circ_0002089
hsa_circ_0001922	hsa_circ_0002229	hsa_circ_0002132	hsa_circ_0002105	hsa_circ_0002035	hsa_circ_0002091
hsa_circ_0001924	hsa_circ_0002231	hsa_circ_0002134	hsa_circ_0002107	hsa_circ_0002037	hsa_circ_0002092
hsa_circ_0001932	hsa_circ_0002233	hsa_circ_0002137	hsa_circ_0002109	hsa_circ_0002039	hsa_circ_0002093
hsa_circ_0001934	hsa_circ_0002236	hsa_circ_0002138	hsa_circ_0002110	hsa_circ_0002040	hsa_circ_0002094
hsa_circ_0001936	hsa_circ_0002237	hsa_circ_0002140	hsa_circ_0002111	hsa_circ_0002041	hsa_circ_0002096
hsa_circ_0001937	hsa_circ_0002238	hsa_circ_0002141	hsa_circ_0002113	hsa_circ_0002042	hsa_circ_0002097
hsa_circ_0001938	hsa_circ_0002240	hsa_circ_0002142	hsa_circ_0002114	hsa_circ_0002043	hsa_circ_0002100
hsa_circ_0001939	hsa_circ_0002241	hsa_circ_0002144	hsa_circ_0002115	hsa_circ_0002044	hsa_circ_0002101
hsa_circ_0001940	hsa_circ_0002244	hsa_circ_0002147	hsa_circ_0002116	hsa_circ_0002045	hsa_circ_0002103
hsa_circ_0001946	hsa_circ_0002245	hsa_circ_0002150	hsa_circ_0002117	hsa_circ_0002046	hsa_circ_0002104
hsa_circ_0001947	hsa_circ_0002246	hsa_circ_0002151	hsa_circ_0002118	hsa_circ_0002047	hsa_circ_0002105
hsa_circ_0001948	hsa_circ_0002249	hsa_circ_0002152	hsa_circ_0002120	hsa_circ_0002048	hsa_circ_0002109
hsa_circ_0001952	hsa_circ_0002250	hsa_circ_0002153	hsa_circ_0002122	hsa_circ_0002049	hsa_circ_0002110
hsa_circ_0001953	hsa_circ_0002255	hsa_circ_0002154	hsa_circ_0002124	hsa_circ_0002051	hsa_circ_0002111
hsa_circ_0001955	hsa_circ_0002260	hsa_circ_0002158	hsa_circ_0002125	hsa_circ_0002053	hsa_circ_0002114
hsa_circ_0001956	hsa_circ_0002263	hsa_circ_0002159	hsa_circ_0002130	hsa_circ_0002054	hsa_circ_0002115
hsa_circ_0001960	hsa_circ_0002266	hsa_circ_0002160	hsa_circ_0002131	hsa_circ_0002057	hsa_circ_0002117
hsa_circ_0001962	hsa_circ_0002268	hsa_circ_0002162	hsa_circ_0002132	hsa_circ_0002058	hsa_circ_0002118
hsa_circ_0001963	hsa_circ_0002269	hsa_circ_0002164	hsa_circ_0002134	hsa_circ_0002059	hsa_circ_0002120
hsa_circ_0001964	hsa_circ_0002271	hsa_circ_0002165	hsa_circ_0002137	hsa_circ_0002064	hsa_circ_0002122
hsa_circ_0001965	hsa_circ_0002273	hsa_circ_0002166	hsa_circ_0002138	hsa_circ_0002065	hsa_circ_0002124
hsa_circ_0001966	hsa_circ_0002274	hsa_circ_0002167	hsa_circ_0002140	hsa_circ_0002067	hsa_circ_0002125
hsa_circ_0001967	hsa_circ_0002278	hsa_circ_0002168	hsa_circ_0002141	hsa_circ_0002068	hsa_circ_0002127
hsa_circ_0001968	hsa_circ_0002280	hsa_circ_0002169	hsa_circ_0002142	hsa_circ_0002069	hsa_circ_0002130
hsa_circ_0001969	hsa_circ_0002282	hsa_circ_0002173	hsa_circ_0002143	hsa_circ_0002073	hsa_circ_0002131
hsa_circ_0001971	hsa_circ_0002283	hsa_circ_0002175	hsa_circ_0002144	hsa_circ_0002074	hsa_circ_0002132
hsa_circ_0001972	hsa_circ_0002286	hsa_circ_0002176	hsa_circ_0002150	hsa_circ_0002075	hsa_circ_0002134
hsa_circ_0001973	hsa_circ_0002289	hsa_circ_0002179	hsa_circ_0002151	hsa_circ_0002078	hsa_circ_0002137
hsa_circ_0001974	hsa_circ_0002290	hsa_circ_0002180	hsa_circ_0002153	hsa_circ_0002080	hsa_circ_0002138
hsa_circ_0001975	hsa_circ_0002292	hsa_circ_0002186	hsa_circ_0002154	hsa_circ_0002081	hsa_circ_0002140
hsa_circ_0001976	hsa_circ_0002294	hsa_circ_0002189	hsa_circ_0002158	hsa_circ_0002083	hsa_circ_0002141
hsa_circ_0001977	hsa_circ_0002296	hsa_circ_0002190	hsa_circ_0002159	hsa_circ_0002084	hsa_circ_0002142
hsa_circ_0001980	hsa_circ_0002299	hsa_circ_0002191	hsa_circ_0002160	hsa_circ_0002085	hsa_circ_0002144
hsa_circ_0001982	hsa_circ_0002300	hsa_circ_0002192	hsa_circ_0002162	hsa_circ_0002086	hsa_circ_0002147
hsa_circ_0001984	hsa_circ_0002301	hsa_circ_0002193	hsa_circ_0002164	hsa_circ_0002087	hsa_circ_0002148
hsa_circ_0001985	hsa_circ_0002302	hsa_circ_0002194	hsa_circ_0002165	hsa_circ_0002089	hsa_circ_0002150
hsa_circ_0001986	hsa_circ_0002304	hsa_circ_0002197	hsa_circ_0002166	hsa_circ_0002091	hsa_circ_0002151
hsa_circ_0001988	hsa_circ_0002306	hsa_circ_0002198	hsa_circ_0002167	hsa_circ_0002092	hsa_circ_0002152
hsa_circ_0001991	hsa_circ_0002307	hsa_circ_0002199	hsa_circ_0002168	hsa_circ_0002093	hsa_circ_0002153
hsa_circ_0001992	hsa_circ_0002310	hsa_circ_0002200	hsa_circ_0002169	hsa_circ_0002096	hsa_circ_0002154
hsa_circ_0001993	hsa_circ_0002313	hsa_circ_0002206	hsa_circ_0002173	hsa_circ_0002097	hsa_circ_0002158
hsa_circ_0001995	hsa_circ_0002316	hsa_circ_0002207	hsa_circ_0002178	hsa_circ_0002100	hsa_circ_0002159
hsa_circ_0001997	hsa_circ_0002317	hsa_circ_0002211	hsa_circ_0002179	hsa_circ_0002101	hsa_circ_0002160
hsa_circ_0001999	hsa_circ_0002318	hsa_circ_0002212	hsa_circ_0002180	hsa_circ_0002103	hsa_circ_0002162
hsa_circ_0002000	hsa_circ_0002319	hsa_circ_0002213	hsa_circ_0002182	hsa_circ_0002104	hsa_circ_0002163
hsa_circ_0002001	hsa_circ_0002320	hsa_circ_0002214	hsa_circ_0002186	hsa_circ_0002105	hsa_circ_0002164
hsa_circ_0002002	hsa_circ_0002321	hsa_circ_0002215	hsa_circ_0002188	hsa_circ_0002107	hsa_circ_0002165
hsa_circ_0002003	hsa_circ_0002322	hsa_circ_0002219	hsa_circ_0002189	hsa_circ_0002109	hsa_circ_0002166
hsa_circ_0002004	hsa_circ_0002324	hsa_circ_0002220	hsa_circ_0002190	hsa_circ_0002110	hsa_circ_0002167
hsa_circ_0002005	hsa_circ_0002328	hsa_circ_0002221	hsa_circ_0002191	hsa_circ_0002111	hsa_circ_0002168
hsa_circ_0002006	hsa_circ_0002329	hsa_circ_0002223	hsa_circ_0002192	hsa_circ_0002113	hsa_circ_0002173
hsa_circ_0002008	hsa_circ_0002330	hsa_circ_0002225	hsa_circ_0002193	hsa_circ_0002114	hsa_circ_0002175
hsa_circ_0002009	hsa_circ_0002332	hsa_circ_0002226	hsa_circ_0002197	hsa_circ_0002115	hsa_circ_0002178
hsa_circ_0002014	hsa_circ_0002337	hsa_circ_0002227	hsa_circ_0002198	hsa_circ_0002116	hsa_circ_0002179
hsa_circ_0002015	hsa_circ_0002338	hsa_circ_0002228	hsa_circ_0002199	hsa_circ_0002117	hsa_circ_0002180
hsa_circ_0002017	hsa_circ_0002346	hsa_circ_0002229	hsa_circ_0002203	hsa_circ_0002118	hsa_circ_0002182
hsa_circ_0002019	hsa_circ_0002347	hsa_circ_0002230	hsa_circ_0002207	hsa_circ_0002120	hsa_circ_0002186
hsa_circ_0002021	hsa_circ_0002348	hsa_circ_0002231	hsa_circ_0002211	hsa_circ_0002122	hsa_circ_0002189
hsa_circ_0002024	hsa_circ_0002349	hsa_circ_0002233	hsa_circ_0002213	hsa_circ_0002124	hsa_circ_0002190
hsa_circ_0002025	hsa_circ_0002351	hsa_circ_0002236	hsa_circ_0002214	hsa_circ_0002125	hsa_circ_0002191
hsa_circ_0002028	hsa_circ_0002353	hsa_circ_0002237	hsa_circ_0002215	hsa_circ_0002127	hsa_circ_0002192
hsa_circ_0002029	hsa_circ_0002356	hsa_circ_0002238	hsa_circ_0002219	hsa_circ_0002130	hsa_circ_0002193
hsa_circ_0002031	hsa_circ_0002357	hsa_circ_0002240	hsa_circ_0002220	hsa_circ_0002131	hsa_circ_0002194
hsa_circ_0002032	hsa_circ_0002359	hsa_circ_0002245	hsa_circ_0002221	hsa_circ_0002132	hsa_circ_0002197
hsa_circ_0002035	hsa_circ_0002365	hsa_circ_0002246	hsa_circ_0002223	hsa_circ_0002134	hsa_circ_0002198
hsa_circ_0002037	hsa_circ_0002369	hsa_circ_0002249	hsa_circ_0002226	hsa_circ_0002137	hsa_circ_0002199
hsa_circ_0002039	hsa_circ_0002371	hsa_circ_0002250	hsa_circ_0002227	hsa_circ_0002138	hsa_circ_0002200
hsa_circ_0002040	hsa_circ_0002372	hsa_circ_0002257	hsa_circ_0002228	hsa_circ_0002140	hsa_circ_0002206
hsa_circ_0002041	hsa_circ_0002374	hsa_circ_0002260	hsa_circ_0002229	hsa_circ_0002141	hsa_circ_0002207
hsa_circ_0002042	hsa_circ_0002375	hsa_circ_0002263	hsa_circ_0002231	hsa_circ_0002142	hsa_circ_0002211
hsa_circ_0002043	hsa_circ_0002377	hsa_circ_0002266	hsa_circ_0002233	hsa_circ_0002143	hsa_circ_0002213
hsa_circ_0002044	hsa_circ_0002383	hsa_circ_0002267	hsa_circ_0002236	hsa_circ_0002144	hsa_circ_0002214
hsa_circ_0002045	hsa_circ_0002387	hsa_circ_0002268	hsa_circ_0002237	hsa_circ_0002147	hsa_circ_0002215
hsa_circ_0002046	hsa_circ_0002388	hsa_circ_0002273	hsa_circ_0002238	hsa_circ_0002150	hsa_circ_0002216
hsa_circ_0002047	hsa_circ_0002391	hsa_circ_0002274	hsa_circ_0002240	hsa_circ_0002151	hsa_circ_0002219
hsa_circ_0002048	hsa_circ_0002394	hsa_circ_0002275	hsa_circ_0002244	hsa_circ_0002152	hsa_circ_0002220
hsa_circ_0002049	hsa_circ_0002395	hsa_circ_0002278	hsa_circ_0002245	hsa_circ_0002153	hsa_circ_0002221
hsa_circ_0002051	hsa_circ_0002398	hsa_circ_0002280	hsa_circ_0002246	hsa_circ_0002154	hsa_circ_0002223
hsa_circ_0002053	hsa_circ_0002402	hsa_circ_0002281	hsa_circ_0002247	hsa_circ_0002155	hsa_circ_0002226
hsa_circ_0002054	hsa_circ_0002404	hsa_circ_0002282	hsa_circ_0002249	hsa_circ_0002156	hsa_circ_0002228
hsa_circ_0002057	hsa_circ_0002405	hsa_circ_0002283	hsa_circ_0002250	hsa_circ_0002158	hsa_circ_0002229
hsa_circ_0002058	hsa_circ_0002406	hsa_circ_0002286	hsa_circ_0002256	hsa_circ_0002159	hsa_circ_0002230
hsa_circ_0002059	hsa_circ_0002408	hsa_circ_0002289	hsa_circ_0002257	hsa_circ_0002160	hsa_circ_0002231
hsa_circ_0002060	hsa_circ_0002410	hsa_circ_0002290	hsa_circ_0002260	hsa_circ_0002161	hsa_circ_0002233
hsa_circ_0002061	hsa_circ_0002411	hsa_circ_0002291	hsa_circ_0002263	hsa_circ_0002162	hsa_circ_0002236
hsa_circ_0002064	hsa_circ_0002413	hsa_circ_0002292	hsa_circ_0002264	hsa_circ_0002164	hsa_circ_0002237
hsa_circ_0002066	hsa_circ_0002416	hsa_circ_0002293	hsa_circ_0002266	hsa_circ_0002165	hsa_circ_0002238
hsa_circ_0002067	hsa_circ_0002417	hsa_circ_0002294	hsa_circ_0002268	hsa_circ_0002166	hsa_circ_0002240
hsa_circ_0002068	hsa_circ_0002419	hsa_circ_0002298	hsa_circ_0002271	hsa_circ_0002167	hsa_circ_0002244
hsa_circ_0002069	hsa_circ_0002426	hsa_circ_0002300	hsa_circ_0002273	hsa_circ_0002168	hsa_circ_0002245
hsa_circ_0002071	hsa_circ_0002428	hsa_circ_0002301	hsa_circ_0002274	hsa_circ_0002169	hsa_circ_0002246
hsa_circ_0002073	hsa_circ_0002431	hsa_circ_0002302	hsa_circ_0002275	hsa_circ_0002173	hsa_circ_0002247
hsa_circ_0002074	hsa_circ_0002432	hsa_circ_0002303	hsa_circ_0002278	hsa_circ_0002175	hsa_circ_0002249
hsa_circ_0002075	hsa_circ_0002435	hsa_circ_0002304	hsa_circ_0002280	hsa_circ_0002176	hsa_circ_0002250
hsa_circ_0002080	hsa_circ_0002437	hsa_circ_0002306	hsa_circ_0002281	hsa_circ_0002178	hsa_circ_0002255
hsa_circ_0002081	hsa_circ_0002439	hsa_circ_0002307	hsa_circ_0002282	hsa_circ_0002179	hsa_circ_0002257
hsa_circ_0002084	hsa_circ_0002440	hsa_circ_0002313	hsa_circ_0002283	hsa_circ_0002180	hsa_circ_0002260
hsa_circ_0002085	hsa_circ_0002443	hsa_circ_0002315	hsa_circ_0002286	hsa_circ_0002182	hsa_circ_0002263
hsa_circ_0002086	hsa_circ_0002448	hsa_circ_0002316	hsa_circ_0002289	hsa_circ_0002186	hsa_circ_0002265
hsa_circ_0002087	hsa_circ_0002450	hsa_circ_0002318	hsa_circ_0002290	hsa_circ_0002189	hsa_circ_0002266
hsa_circ_0002089	hsa_circ_0002452	hsa_circ_0002319	hsa_circ_0002291	hsa_circ_0002190	hsa_circ_0002267
hsa_circ_0002091	hsa_circ_0002453	hsa_circ_0002321	hsa_circ_0002292	hsa_circ_0002191	hsa_circ_0002268
hsa_circ_0002092	hsa_circ_0002454	hsa_circ_0002322	hsa_circ_0002293	hsa_circ_0002193	hsa_circ_0002274
hsa_circ_0002094	hsa_circ_0002455	hsa_circ_0002324	hsa_circ_0002294	hsa_circ_0002194	hsa_circ_0002275
hsa_circ_0002095	hsa_circ_0002457	hsa_circ_0002329	hsa_circ_0002298	hsa_circ_0002197	hsa_circ_0002278
hsa_circ_0002096	hsa_circ_0002458	hsa_circ_0002330	hsa_circ_0002300	hsa_circ_0002198	hsa_circ_0002279
hsa_circ_0002097	hsa_circ_0002462	hsa_circ_0002332	hsa_circ_0002301	hsa_circ_0002199	hsa_circ_0002280
hsa_circ_0002100	hsa_circ_0002463	hsa_circ_0002337	hsa_circ_0002302	hsa_circ_0002200	hsa_circ_0002281
hsa_circ_0002101	hsa_circ_0002466	hsa_circ_0002338	hsa_circ_0002304	hsa_circ_0002201	hsa_circ_0002282
hsa_circ_0002103	hsa_circ_0002467	hsa_circ_0002343	hsa_circ_0002306	hsa_circ_0002203	hsa_circ_0002283
hsa_circ_0002105	hsa_circ_0002468	hsa_circ_0002346	hsa_circ_0002307	hsa_circ_0002206	hsa_circ_0002286
hsa_circ_0002107	hsa_circ_0002472	hsa_circ_0002347	hsa_circ_0002310	hsa_circ_0002207	hsa_circ_0002289
hsa_circ_0002109	hsa_circ_0002473	hsa_circ_0002348	hsa_circ_0002313	hsa_circ_0002211	hsa_circ_0002290
hsa_circ_0002110	hsa_circ_0002474	hsa_circ_0002349	hsa_circ_0002314	hsa_circ_0002212	hsa_circ_0002291
hsa_circ_0002111	hsa_circ_0002477	hsa_circ_0002350	hsa_circ_0002315	hsa_circ_0002213	hsa_circ_0002292
hsa_circ_0002114	hsa_circ_0002479	hsa_circ_0002351	hsa_circ_0002316	hsa_circ_0002215	hsa_circ_0002293
hsa_circ_0002115	hsa_circ_0002480	hsa_circ_0002352	hsa_circ_0002318	hsa_circ_0002216	hsa_circ_0002294
hsa_circ_0002116	hsa_circ_0002482	hsa_circ_0002353	hsa_circ_0002319	hsa_circ_0002219	hsa_circ_0002296
hsa_circ_0002117	hsa_circ_0002483	hsa_circ_0002359	hsa_circ_0002321	hsa_circ_0002220	hsa_circ_0002298
hsa_circ_0002118	hsa_circ_0002484	hsa_circ_0002365	hsa_circ_0002322	hsa_circ_0002221	hsa_circ_0002300
hsa_circ_0002120	hsa_circ_0002485	hsa_circ_0002369	hsa_circ_0002323	hsa_circ_0002223	hsa_circ_0002301
hsa_circ_0002122	hsa_circ_0002486	hsa_circ_0002371	hsa_circ_0002324	hsa_circ_0002226	hsa_circ_0002302
hsa_circ_0002124	hsa_circ_0002489	hsa_circ_0002372	hsa_circ_0002331	hsa_circ_0002227	hsa_circ_0002306
hsa_circ_0002125	hsa_circ_0002490	hsa_circ_0002373	hsa_circ_0002337	hsa_circ_0002228	hsa_circ_0002307
hsa_circ_0002127	hsa_circ_0002492	hsa_circ_0002374	hsa_circ_0002338	hsa_circ_0002229	hsa_circ_0002313
hsa_circ_0002130	hsa_circ_0002493	hsa_circ_0002375	hsa_circ_0002340	hsa_circ_0002230	hsa_circ_0002316
hsa_circ_0002131	hsa_circ_0002494	hsa_circ_0002377	hsa_circ_0002346	hsa_circ_0002231	hsa_circ_0002318
hsa_circ_0002132	hsa_circ_0002496	hsa_circ_0002381	hsa_circ_0002347	hsa_circ_0002233	hsa_circ_0002319
hsa_circ_0002134	hsa_circ_0002497	hsa_circ_0002383	hsa_circ_0002348	hsa_circ_0002236	hsa_circ_0002321
hsa_circ_0002137	hsa_circ_0002498	hsa_circ_0002387	hsa_circ_0002349	hsa_circ_0002237	hsa_circ_0002322
hsa_circ_0002138	hsa_circ_0002500	hsa_circ_0002388	hsa_circ_0002350	hsa_circ_0002238	hsa_circ_0002324
hsa_circ_0002140	hsa_circ_0002501	hsa_circ_0002391	hsa_circ_0002351	hsa_circ_0002240	hsa_circ_0002337
hsa_circ_0002141	hsa_circ_0002502	hsa_circ_0002392	hsa_circ_0002352	hsa_circ_0002241	hsa_circ_0002338
hsa_circ_0002142	hsa_circ_0002505	hsa_circ_0002394	hsa_circ_0002353	hsa_circ_0002242	hsa_circ_0002340
hsa_circ_0002143	hsa_circ_0002506	hsa_circ_0002395	hsa_circ_0002354	hsa_circ_0002244	hsa_circ_0002346
hsa_circ_0002144	hsa_circ_0002507	hsa_circ_0002398	hsa_circ_0002356	hsa_circ_0002245	hsa_circ_0002347
hsa_circ_0002148	hsa_circ_0002512	hsa_circ_0002401	hsa_circ_0002359	hsa_circ_0002246	hsa_circ_0002348
hsa_circ_0002150	hsa_circ_0002513	hsa_circ_0002402	hsa_circ_0002362	hsa_circ_0002247	hsa_circ_0002349
hsa_circ_0002151	hsa_circ_0002514	hsa_circ_0002403	hsa_circ_0002369	hsa_circ_0002249	hsa_circ_0002350
hsa_circ_0002153	hsa_circ_0002516	hsa_circ_0002404	hsa_circ_0002371	hsa_circ_0002250	hsa_circ_0002352
hsa_circ_0002154	hsa_circ_0002519	hsa_circ_0002405	hsa_circ_0002372	hsa_circ_0002255	hsa_circ_0002353
hsa_circ_0002155	hsa_circ_0002520	hsa_circ_0002406	hsa_circ_0002374	hsa_circ_0002257	hsa_circ_0002356
hsa_circ_0002156	hsa_circ_0002523	hsa_circ_0002407	hsa_circ_0002375	hsa_circ_0002260	hsa_circ_0002357
hsa_circ_0002158	hsa_circ_0002528	hsa_circ_0002408	hsa_circ_0002377	hsa_circ_0002263	hsa_circ_0002359
hsa_circ_0002159	hsa_circ_0002532	hsa_circ_0002409	hsa_circ_0002380	hsa_circ_0002264	hsa_circ_0002362
hsa_circ_0002160	hsa_circ_0002533	hsa_circ_0002410	hsa_circ_0002382	hsa_circ_0002266	hsa_circ_0002368
hsa_circ_0002161	hsa_circ_0002534	hsa_circ_0002411	hsa_circ_0002383	hsa_circ_0002268	hsa_circ_0002369
hsa_circ_0002162	hsa_circ_0002537	hsa_circ_0002412	hsa_circ_0002387	hsa_circ_0002269	hsa_circ_0002371
hsa_circ_0002164	hsa_circ_0002538	hsa_circ_0002413	hsa_circ_0002388	hsa_circ_0002271	hsa_circ_0002372
hsa_circ_0002165	hsa_circ_0002539	hsa_circ_0002416	hsa_circ_0002389	hsa_circ_0002273	hsa_circ_0002373
hsa_circ_0002166	hsa_circ_0002549	hsa_circ_0002417	hsa_circ_0002391	hsa_circ_0002274	hsa_circ_0002374
hsa_circ_0002167	hsa_circ_0002551	hsa_circ_0002419	hsa_circ_0002394	hsa_circ_0002275	hsa_circ_0002375
hsa_circ_0002168	hsa_circ_0002552	hsa_circ_0002426	hsa_circ_0002395	hsa_circ_0002277	hsa_circ_0002377
hsa_circ_0002169	hsa_circ_0002554	hsa_circ_0002428	hsa_circ_0002398	hsa_circ_0002278	hsa_circ_0002380
hsa_circ_0002173	hsa_circ_0002556	hsa_circ_0002431	hsa_circ_0002401	hsa_circ_0002279	hsa_circ_0002383
hsa_circ_0002175	hsa_circ_0002557	hsa_circ_0002432	hsa_circ_0002402	hsa_circ_0002280	hsa_circ_0002387
hsa_circ_0002178	hsa_circ_0002560	hsa_circ_0002434	hsa_circ_0002404	hsa_circ_0002281	hsa_circ_0002388
hsa_circ_0002179	hsa_circ_0002562	hsa_circ_0002435	hsa_circ_0002405	hsa_circ_0002282	hsa_circ_0002389
hsa_circ_0002180	hsa_circ_0002563	hsa_circ_0002437	hsa_circ_0002406	hsa_circ_0002283	hsa_circ_0002391
hsa_circ_0002182	hsa_circ_0002564	hsa_circ_0002438	hsa_circ_0002407	hsa_circ_0002286	hsa_circ_0002394
hsa_circ_0002186	hsa_circ_0002566	hsa_circ_0002439	hsa_circ_0002408	hsa_circ_0002289	hsa_circ_0002395
hsa_circ_0002189	hsa_circ_0002567	hsa_circ_0002443	hsa_circ_0002409	hsa_circ_0002290	hsa_circ_0002398
hsa_circ_0002190	hsa_circ_0002569	hsa_circ_0002445	hsa_circ_0002410	hsa_circ_0002291	hsa_circ_0002402
hsa_circ_0002191	hsa_circ_0002570	hsa_circ_0002448	hsa_circ_0002411	hsa_circ_0002292	hsa_circ_0002404
hsa_circ_0002192	hsa_circ_0002572	hsa_circ_0002452	hsa_circ_0002412	hsa_circ_0002294	hsa_circ_0002405
hsa_circ_0002193	hsa_circ_0002573	hsa_circ_0002453	hsa_circ_0002413	hsa_circ_0002296	hsa_circ_0002406
hsa_circ_0002197	hsa_circ_0002576	hsa_circ_0002454	hsa_circ_0002416	hsa_circ_0002298	hsa_circ_0002407
hsa_circ_0002198	hsa_circ_0002579	hsa_circ_0002455	hsa_circ_0002417	hsa_circ_0002300	hsa_circ_0002408
hsa_circ_0002199	hsa_circ_0002583	hsa_circ_0002457	hsa_circ_0002419	hsa_circ_0002301	hsa_circ_0002410
hsa_circ_0002200	hsa_circ_0002584	hsa_circ_0002458	hsa_circ_0002422	hsa_circ_0002302	hsa_circ_0002411
hsa_circ_0002201	hsa_circ_0002586	hsa_circ_0002460	hsa_circ_0002423	hsa_circ_0002304	hsa_circ_0002412
hsa_circ_0002203	hsa_circ_0002590	hsa_circ_0002462	hsa_circ_0002424	hsa_circ_0002306	hsa_circ_0002413
hsa_circ_0002206	hsa_circ_0002594	hsa_circ_0002463	hsa_circ_0002426	hsa_circ_0002307	hsa_circ_0002416
hsa_circ_0002207	hsa_circ_0002596	hsa_circ_0002466	hsa_circ_0002429	hsa_circ_0002310	hsa_circ_0002417
hsa_circ_0002210	hsa_circ_0002601	hsa_circ_0002467	hsa_circ_0002431	hsa_circ_0002313	hsa_circ_0002419
hsa_circ_0002211	hsa_circ_0002602	hsa_circ_0002468	hsa_circ_0002432	hsa_circ_0002316	hsa_circ_0002426
hsa_circ_0002212	hsa_circ_0002603	hsa_circ_0002472	hsa_circ_0002433	hsa_circ_0002318	hsa_circ_0002431
hsa_circ_0002213	hsa_circ_0002604	hsa_circ_0002473	hsa_circ_0002434	hsa_circ_0002319	hsa_circ_0002432
hsa_circ_0002215	hsa_circ_0002605	hsa_circ_0002474	hsa_circ_0002435	hsa_circ_0002321	hsa_circ_0002433
hsa_circ_0002216	hsa_circ_0002606	hsa_circ_0002477	hsa_circ_0002437	hsa_circ_0002322	hsa_circ_0002434
hsa_circ_0002219	hsa_circ_0002607	hsa_circ_0002478	hsa_circ_0002438	hsa_circ_0002324	hsa_circ_0002435
hsa_circ_0002220	hsa_circ_0002608	hsa_circ_0002479	hsa_circ_0002439	hsa_circ_0002328	hsa_circ_0002437
hsa_circ_0002221	hsa_circ_0002613	hsa_circ_0002480	hsa_circ_0002443	hsa_circ_0002329	hsa_circ_0002439
hsa_circ_0002223	hsa_circ_0002615	hsa_circ_0002482	hsa_circ_0002444	hsa_circ_0002330	hsa_circ_0002440
hsa_circ_0002226	hsa_circ_0002616	hsa_circ_0002483	hsa_circ_0002446	hsa_circ_0002337	hsa_circ_0002441
hsa_circ_0002227	hsa_circ_0002617	hsa_circ_0002484	hsa_circ_0002448	hsa_circ_0002338	hsa_circ_0002443
hsa_circ_0002228	hsa_circ_0002618	hsa_circ_0002485	hsa_circ_0002450	hsa_circ_0002340	hsa_circ_0002445
hsa_circ_0002229	hsa_circ_0002619	hsa_circ_0002487	hsa_circ_0002454	hsa_circ_0002343	hsa_circ_0002446
hsa_circ_0002231	hsa_circ_0002620	hsa_circ_0002489	hsa_circ_0002455	hsa_circ_0002346	hsa_circ_0002448
hsa_circ_0002233	hsa_circ_0002622	hsa_circ_0002490	hsa_circ_0002457	hsa_circ_0002347	hsa_circ_0002450
hsa_circ_0002236	hsa_circ_0002624	hsa_circ_0002492	hsa_circ_0002458	hsa_circ_0002348	hsa_circ_0002452
hsa_circ_0002237	hsa_circ_0002628	hsa_circ_0002493	hsa_circ_0002460	hsa_circ_0002349	hsa_circ_0002453
hsa_circ_0002238	hsa_circ_0002630	hsa_circ_0002494	hsa_circ_0002462	hsa_circ_0002350	hsa_circ_0002454
hsa_circ_0002240	hsa_circ_0002631	hsa_circ_0002496	hsa_circ_0002463	hsa_circ_0002351	hsa_circ_0002457
hsa_circ_0002244	hsa_circ_0002632	hsa_circ_0002497	hsa_circ_0002464	hsa_circ_0002353	hsa_circ_0002458
hsa_circ_0002245	hsa_circ_0002634	hsa_circ_0002498	hsa_circ_0002466	hsa_circ_0002354	hsa_circ_0002460
hsa_circ_0002246	hsa_circ_0002637	hsa_circ_0002499	hsa_circ_0002467	hsa_circ_0002356	hsa_circ_0002462
hsa_circ_0002247	hsa_circ_0002638	hsa_circ_0002500	hsa_circ_0002468	hsa_circ_0002359	hsa_circ_0002463
hsa_circ_0002248	hsa_circ_0002640	hsa_circ_0002501	hsa_circ_0002472	hsa_circ_0002362	hsa_circ_0002464
hsa_circ_0002249	hsa_circ_0002642	hsa_circ_0002505	hsa_circ_0002473	hsa_circ_0002369	hsa_circ_0002466
hsa_circ_0002250	hsa_circ_0002643	hsa_circ_0002506	hsa_circ_0002474	hsa_circ_0002371	hsa_circ_0002467
hsa_circ_0002255	hsa_circ_0002652	hsa_circ_0002507	hsa_circ_0002477	hsa_circ_0002372	hsa_circ_0002468
hsa_circ_0002256	hsa_circ_0002653	hsa_circ_0002510	hsa_circ_0002478	hsa_circ_0002373	hsa_circ_0002472
hsa_circ_0002257	hsa_circ_0002654	hsa_circ_0002512	hsa_circ_0002479	hsa_circ_0002374	hsa_circ_0002473
hsa_circ_0002260	hsa_circ_0002655	hsa_circ_0002513	hsa_circ_0002480	hsa_circ_0002375	hsa_circ_0002474
hsa_circ_0002263	hsa_circ_0002657	hsa_circ_0002514	hsa_circ_0002483	hsa_circ_0002377	hsa_circ_0002477
hsa_circ_0002264	hsa_circ_0002660	hsa_circ_0002515	hsa_circ_0002484	hsa_circ_0002380	hsa_circ_0002478
hsa_circ_0002265	hsa_circ_0002661	hsa_circ_0002516	hsa_circ_0002485	hsa_circ_0002381	hsa_circ_0002479
hsa_circ_0002266	hsa_circ_0002663	hsa_circ_0002519	hsa_circ_0002487	hsa_circ_0002382	hsa_circ_0002480
hsa_circ_0002267	hsa_circ_0002664	hsa_circ_0002522	hsa_circ_0002489	hsa_circ_0002383	hsa_circ_0002482
hsa_circ_0002268	hsa_circ_0002665	hsa_circ_0002524	hsa_circ_0002490	hsa_circ_0002387	hsa_circ_0002483
hsa_circ_0002273	hsa_circ_0002669	hsa_circ_0002525	hsa_circ_0002492	hsa_circ_0002388	hsa_circ_0002484
hsa_circ_0002274	hsa_circ_0002671	hsa_circ_0002528	hsa_circ_0002493	hsa_circ_0002389	hsa_circ_0002485
hsa_circ_0002275	hsa_circ_0002673	hsa_circ_0002529	hsa_circ_0002494	hsa_circ_0002391	hsa_circ_0002487
hsa_circ_0002277	hsa_circ_0002675	hsa_circ_0002532	hsa_circ_0002496	hsa_circ_0002394	hsa_circ_0002489
hsa_circ_0002278	hsa_circ_0002676	hsa_circ_0002533	hsa_circ_0002497	hsa_circ_0002395	hsa_circ_0002490
hsa_circ_0002280	hsa_circ_0002678	hsa_circ_0002534	hsa_circ_0002498	hsa_circ_0002398	hsa_circ_0002492
hsa_circ_0002281	hsa_circ_0002680	hsa_circ_0002536	hsa_circ_0002499	hsa_circ_0002402	hsa_circ_0002493
hsa_circ_0002282	hsa_circ_0002681	hsa_circ_0002537	hsa_circ_0002500	hsa_circ_0002404	hsa_circ_0002494
hsa_circ_0002283	hsa_circ_0002682	hsa_circ_0002538	hsa_circ_0002501	hsa_circ_0002405	hsa_circ_0002496
hsa_circ_0002286	hsa_circ_0002684	hsa_circ_0002549	hsa_circ_0002505	hsa_circ_0002406	hsa_circ_0002497
hsa_circ_0002289	hsa_circ_0002685	hsa_circ_0002551	hsa_circ_0002506	hsa_circ_0002407	hsa_circ_0002498
hsa_circ_0002290	hsa_circ_0002686	hsa_circ_0002552	hsa_circ_0002507	hsa_circ_0002408	hsa_circ_0002499
hsa_circ_0002291	hsa_circ_0002687	hsa_circ_0002553	hsa_circ_0002510	hsa_circ_0002410	hsa_circ_0002500
hsa_circ_0002292	hsa_circ_0002688	hsa_circ_0002554	hsa_circ_0002512	hsa_circ_0002411	hsa_circ_0002501
hsa_circ_0002294	hsa_circ_0002690	hsa_circ_0002560	hsa_circ_0002513	hsa_circ_0002412	hsa_circ_0002505
hsa_circ_0002296	hsa_circ_0002692	hsa_circ_0002562	hsa_circ_0002514	hsa_circ_0002413	hsa_circ_0002506
hsa_circ_0002298	hsa_circ_0002693	hsa_circ_0002563	hsa_circ_0002515	hsa_circ_0002416	hsa_circ_0002507
hsa_circ_0002300	hsa_circ_0002695	hsa_circ_0002564	hsa_circ_0002516	hsa_circ_0002417	hsa_circ_0002510
hsa_circ_0002301	hsa_circ_0002696	hsa_circ_0002566	hsa_circ_0002519	hsa_circ_0002419	hsa_circ_0002512
hsa_circ_0002302	hsa_circ_0002702	hsa_circ_0002567	hsa_circ_0002520	hsa_circ_0002421	hsa_circ_0002513
hsa_circ_0002303	hsa_circ_0002711	hsa_circ_0002568	hsa_circ_0002522	hsa_circ_0002426	hsa_circ_0002515
hsa_circ_0002304	hsa_circ_0002713	hsa_circ_0002569	hsa_circ_0002523	hsa_circ_0002428	hsa_circ_0002516
hsa_circ_0002306	hsa_circ_0002714	hsa_circ_0002570	hsa_circ_0002525	hsa_circ_0002429	hsa_circ_0002519
hsa_circ_0002307	hsa_circ_0002716	hsa_circ_0002571	hsa_circ_0002528	hsa_circ_0002431	hsa_circ_0002520
hsa_circ_0002313	hsa_circ_0002717	hsa_circ_0002572	hsa_circ_0002532	hsa_circ_0002433	hsa_circ_0002523
hsa_circ_0002316	hsa_circ_0002721	hsa_circ_0002573	hsa_circ_0002533	hsa_circ_0002435	hsa_circ_0002525
hsa_circ_0002317	hsa_circ_0002722	hsa_circ_0002576	hsa_circ_0002534	hsa_circ_0002437	hsa_circ_0002528
hsa_circ_0002318	hsa_circ_0002724	hsa_circ_0002577	hsa_circ_0002536	hsa_circ_0002438	hsa_circ_0002532
hsa_circ_0002319	hsa_circ_0002725	hsa_circ_0002579	hsa_circ_0002537	hsa_circ_0002439	hsa_circ_0002533
hsa_circ_0002321	hsa_circ_0002727	hsa_circ_0002581	hsa_circ_0002538	hsa_circ_0002440	hsa_circ_0002534
hsa_circ_0002322	hsa_circ_0002732	hsa_circ_0002582	hsa_circ_0002539	hsa_circ_0002443	hsa_circ_0002537
hsa_circ_0002324	hsa_circ_0002737	hsa_circ_0002583	hsa_circ_0002549	hsa_circ_0002444	hsa_circ_0002538
hsa_circ_0002328	hsa_circ_0002739	hsa_circ_0002584	hsa_circ_0002551	hsa_circ_0002445	hsa_circ_0002543
hsa_circ_0002329	hsa_circ_0002743	hsa_circ_0002586	hsa_circ_0002552	hsa_circ_0002446	hsa_circ_0002548
hsa_circ_0002330	hsa_circ_0002744	hsa_circ_0002590	hsa_circ_0002553	hsa_circ_0002448	hsa_circ_0002549
hsa_circ_0002337	hsa_circ_0002745	hsa_circ_0002594	hsa_circ_0002554	hsa_circ_0002450	hsa_circ_0002551
hsa_circ_0002338	hsa_circ_0002748	hsa_circ_0002596	hsa_circ_0002555	hsa_circ_0002452	hsa_circ_0002552
hsa_circ_0002339	hsa_circ_0002750	hsa_circ_0002599	hsa_circ_0002556	hsa_circ_0002453	hsa_circ_0002553
hsa_circ_0002340	hsa_circ_0002751	hsa_circ_0002601	hsa_circ_0002558	hsa_circ_0002454	hsa_circ_0002554
hsa_circ_0002343	hsa_circ_0002752	hsa_circ_0002602	hsa_circ_0002560	hsa_circ_0002455	hsa_circ_0002555
hsa_circ_0002346	hsa_circ_0002755	hsa_circ_0002603	hsa_circ_0002562	hsa_circ_0002457	hsa_circ_0002557
hsa_circ_0002347	hsa_circ_0002757	hsa_circ_0002605	hsa_circ_0002563	hsa_circ_0002458	hsa_circ_0002558
hsa_circ_0002348	hsa_circ_0002761	hsa_circ_0002606	hsa_circ_0002564	hsa_circ_0002460	hsa_circ_0002560
hsa_circ_0002349	hsa_circ_0002762	hsa_circ_0002607	hsa_circ_0002566	hsa_circ_0002462	hsa_circ_0002562
hsa_circ_0002350	hsa_circ_0002765	hsa_circ_0002610	hsa_circ_0002567	hsa_circ_0002463	hsa_circ_0002563
hsa_circ_0002351	hsa_circ_0002770	hsa_circ_0002617	hsa_circ_0002569	hsa_circ_0002464	hsa_circ_0002564
hsa_circ_0002352	hsa_circ_0002771	hsa_circ_0002618	hsa_circ_0002570	hsa_circ_0002466	hsa_circ_0002565
hsa_circ_0002353	hsa_circ_0002774	hsa_circ_0002619	hsa_circ_0002571	hsa_circ_0002467	hsa_circ_0002566
hsa_circ_0002354	hsa_circ_0002775	hsa_circ_0002620	hsa_circ_0002572	hsa_circ_0002468	hsa_circ_0002567
hsa_circ_0002356	hsa_circ_0002778	hsa_circ_0002622	hsa_circ_0002576	hsa_circ_0002472	hsa_circ_0002570
hsa_circ_0002357	hsa_circ_0002782	hsa_circ_0002623	hsa_circ_0002578	hsa_circ_0002473	hsa_circ_0002571
hsa_circ_0002359	hsa_circ_0002783	hsa_circ_0002624	hsa_circ_0002579	hsa_circ_0002474	hsa_circ_0002572
hsa_circ_0002361	hsa_circ_0002785	hsa_circ_0002626	hsa_circ_0002580	hsa_circ_0002477	hsa_circ_0002573
hsa_circ_0002362	hsa_circ_0002789	hsa_circ_0002628	hsa_circ_0002581	hsa_circ_0002478	hsa_circ_0002574
hsa_circ_0002365	hsa_circ_0002793	hsa_circ_0002631	hsa_circ_0002582	hsa_circ_0002479	hsa_circ_0002576
hsa_circ_0002368	hsa_circ_0002795	hsa_circ_0002632	hsa_circ_0002583	hsa_circ_0002480	hsa_circ_0002577
hsa_circ_0002369	hsa_circ_0002796	hsa_circ_0002634	hsa_circ_0002584	hsa_circ_0002481	hsa_circ_0002579
hsa_circ_0002371	hsa_circ_0002797	hsa_circ_0002635	hsa_circ_0002586	hsa_circ_0002482	hsa_circ_0002583
hsa_circ_0002372	hsa_circ_0002799	hsa_circ_0002637	hsa_circ_0002590	hsa_circ_0002483	hsa_circ_0002584
hsa_circ_0002373	hsa_circ_0002801	hsa_circ_0002638	hsa_circ_0002593	hsa_circ_0002484	hsa_circ_0002586
hsa_circ_0002374	hsa_circ_0002802	hsa_circ_0002642	hsa_circ_0002594	hsa_circ_0002485	hsa_circ_0002590
hsa_circ_0002375	hsa_circ_0002803	hsa_circ_0002652	hsa_circ_0002596	hsa_circ_0002487	hsa_circ_0002594
hsa_circ_0002377	hsa_circ_0002804	hsa_circ_0002653	hsa_circ_0002599	hsa_circ_0002489	hsa_circ_0002596
hsa_circ_0002380	hsa_circ_0002805	hsa_circ_0002654	hsa_circ_0002600	hsa_circ_0002490	hsa_circ_0002599
hsa_circ_0002382	hsa_circ_0002806	hsa_circ_0002655	hsa_circ_0002601	hsa_circ_0002491	hsa_circ_0002600
hsa_circ_0002383	hsa_circ_0002808	hsa_circ_0002657	hsa_circ_0002602	hsa_circ_0002492	hsa_circ_0002601
hsa_circ_0002387	hsa_circ_0002810	hsa_circ_0002658	hsa_circ_0002603	hsa_circ_0002494	hsa_circ_0002602
hsa_circ_0002388	hsa_circ_0002814	hsa_circ_0002660	hsa_circ_0002605	hsa_circ_0002496	hsa_circ_0002603
hsa_circ_0002389	hsa_circ_0002815	hsa_circ_0002661	hsa_circ_0002606	hsa_circ_0002497	hsa_circ_0002604
hsa_circ_0002391	hsa_circ_0002821	hsa_circ_0002663	hsa_circ_0002607	hsa_circ_0002498	hsa_circ_0002605
hsa_circ_0002392	hsa_circ_0002825	hsa_circ_0002664	hsa_circ_0002610	hsa_circ_0002499	hsa_circ_0002606
hsa_circ_0002394	hsa_circ_0002828	hsa_circ_0002665	hsa_circ_0002613	hsa_circ_0002500	hsa_circ_0002607
hsa_circ_0002395	hsa_circ_0002829	hsa_circ_0002668	hsa_circ_0002614	hsa_circ_0002501	hsa_circ_0002612
hsa_circ_0002398	hsa_circ_0002831	hsa_circ_0002669	hsa_circ_0002615	hsa_circ_0002505	hsa_circ_0002616
hsa_circ_0002402	hsa_circ_0002832	hsa_circ_0002671	hsa_circ_0002617	hsa_circ_0002506	hsa_circ_0002617
hsa_circ_0002403	hsa_circ_0002836	hsa_circ_0002672	hsa_circ_0002618	hsa_circ_0002507	hsa_circ_0002618
hsa_circ_0002404	hsa_circ_0002839	hsa_circ_0002673	hsa_circ_0002619	hsa_circ_0002510	hsa_circ_0002619
hsa_circ_0002405	hsa_circ_0002840	hsa_circ_0002675	hsa_circ_0002620	hsa_circ_0002512	hsa_circ_0002620
hsa_circ_0002406	hsa_circ_0002842	hsa_circ_0002676	hsa_circ_0002622	hsa_circ_0002513	hsa_circ_0002621
hsa_circ_0002407	hsa_circ_0002844	hsa_circ_0002680	hsa_circ_0002623	hsa_circ_0002514	hsa_circ_0002622
hsa_circ_0002408	hsa_circ_0002846	hsa_circ_0002681	hsa_circ_0002624	hsa_circ_0002515	hsa_circ_0002623
hsa_circ_0002409	hsa_circ_0002847	hsa_circ_0002682	hsa_circ_0002626	hsa_circ_0002516	hsa_circ_0002624
hsa_circ_0002410	hsa_circ_0002853	hsa_circ_0002684	hsa_circ_0002628	hsa_circ_0002519	hsa_circ_0002628
hsa_circ_0002411	hsa_circ_0002854	hsa_circ_0002685	hsa_circ_0002630	hsa_circ_0002522	hsa_circ_0002630
hsa_circ_0002412	hsa_circ_0002855	hsa_circ_0002686	hsa_circ_0002631	hsa_circ_0002523	hsa_circ_0002631
hsa_circ_0002413	hsa_circ_0002857	hsa_circ_0002687	hsa_circ_0002632	hsa_circ_0002528	hsa_circ_0002632
hsa_circ_0002416	hsa_circ_0002860	hsa_circ_0002688	hsa_circ_0002633	hsa_circ_0002532	hsa_circ_0002634
hsa_circ_0002417	hsa_circ_0002863	hsa_circ_0002690	hsa_circ_0002634	hsa_circ_0002533	hsa_circ_0002635
hsa_circ_0002419	hsa_circ_0002864	hsa_circ_0002692	hsa_circ_0002635	hsa_circ_0002534	hsa_circ_0002636
hsa_circ_0002423	hsa_circ_0002867	hsa_circ_0002693	hsa_circ_0002636	hsa_circ_0002537	hsa_circ_0002637
hsa_circ_0002424	hsa_circ_0002871	hsa_circ_0002696	hsa_circ_0002638	hsa_circ_0002538	hsa_circ_0002638
hsa_circ_0002426	hsa_circ_0002872	hsa_circ_0002700	hsa_circ_0002642	hsa_circ_0002539	hsa_circ_0002640
hsa_circ_0002428	hsa_circ_0002873	hsa_circ_0002702	hsa_circ_0002643	hsa_circ_0002543	hsa_circ_0002642
hsa_circ_0002429	hsa_circ_0002874	hsa_circ_0002707	hsa_circ_0002652	hsa_circ_0002548	hsa_circ_0002643
hsa_circ_0002431	hsa_circ_0002876	hsa_circ_0002711	hsa_circ_0002653	hsa_circ_0002549	hsa_circ_0002652
hsa_circ_0002432	hsa_circ_0002877	hsa_circ_0002713	hsa_circ_0002654	hsa_circ_0002551	hsa_circ_0002653
hsa_circ_0002433	hsa_circ_0002879	hsa_circ_0002714	hsa_circ_0002655	hsa_circ_0002552	hsa_circ_0002654
hsa_circ_0002434	hsa_circ_0002880	hsa_circ_0002716	hsa_circ_0002657	hsa_circ_0002553	hsa_circ_0002655
hsa_circ_0002435	hsa_circ_0002881	hsa_circ_0002717	hsa_circ_0002660	hsa_circ_0002554	hsa_circ_0002657
hsa_circ_0002437	hsa_circ_0002884	hsa_circ_0002718	hsa_circ_0002661	hsa_circ_0002555	hsa_circ_0002658
hsa_circ_0002438	hsa_circ_0002886	hsa_circ_0002720	hsa_circ_0002663	hsa_circ_0002556	hsa_circ_0002660
hsa_circ_0002439	hsa_circ_0002887	hsa_circ_0002721	hsa_circ_0002664	hsa_circ_0002557	hsa_circ_0002661
hsa_circ_0002440	hsa_circ_0002888	hsa_circ_0002722	hsa_circ_0002665	hsa_circ_0002560	hsa_circ_0002663
hsa_circ_0002441	hsa_circ_0002894	hsa_circ_0002724	hsa_circ_0002669	hsa_circ_0002562	hsa_circ_0002664
hsa_circ_0002442	hsa_circ_0002896	hsa_circ_0002725	hsa_circ_0002670	hsa_circ_0002563	hsa_circ_0002665
hsa_circ_0002443	hsa_circ_0002898	hsa_circ_0002730	hsa_circ_0002671	hsa_circ_0002564	hsa_circ_0002669
hsa_circ_0002445	hsa_circ_0002899	hsa_circ_0002732	hsa_circ_0002672	hsa_circ_0002566	hsa_circ_0002671
hsa_circ_0002446	hsa_circ_0002901	hsa_circ_0002737	hsa_circ_0002673	hsa_circ_0002569	hsa_circ_0002672
hsa_circ_0002448	hsa_circ_0002902	hsa_circ_0002739	hsa_circ_0002675	hsa_circ_0002570	hsa_circ_0002673
hsa_circ_0002450	hsa_circ_0002903	hsa_circ_0002743	hsa_circ_0002676	hsa_circ_0002571	hsa_circ_0002675
hsa_circ_0002452	hsa_circ_0002904	hsa_circ_0002744	hsa_circ_0002678	hsa_circ_0002572	hsa_circ_0002676
hsa_circ_0002453	hsa_circ_0002905	hsa_circ_0002745	hsa_circ_0002680	hsa_circ_0002573	hsa_circ_0002679
hsa_circ_0002454	hsa_circ_0002906	hsa_circ_0002748	hsa_circ_0002681	hsa_circ_0002576	hsa_circ_0002680
hsa_circ_0002455	hsa_circ_0002908	hsa_circ_0002750	hsa_circ_0002682	hsa_circ_0002577	hsa_circ_0002681
hsa_circ_0002457	hsa_circ_0002910	hsa_circ_0002751	hsa_circ_0002684	hsa_circ_0002579	hsa_circ_0002682
hsa_circ_0002458	hsa_circ_0002918	hsa_circ_0002752	hsa_circ_0002685	hsa_circ_0002583	hsa_circ_0002684
hsa_circ_0002459	hsa_circ_0002920	hsa_circ_0002753	hsa_circ_0002686	hsa_circ_0002584	hsa_circ_0002685
hsa_circ_0002460	hsa_circ_0002921	hsa_circ_0002755	hsa_circ_0002687	hsa_circ_0002586	hsa_circ_0002686
hsa_circ_0002462	hsa_circ_0002922	hsa_circ_0002756	hsa_circ_0002688	hsa_circ_0002590	hsa_circ_0002687
hsa_circ_0002463	hsa_circ_0002924	hsa_circ_0002757	hsa_circ_0002690	hsa_circ_0002593	hsa_circ_0002688
hsa_circ_0002464	hsa_circ_0002925	hsa_circ_0002758	hsa_circ_0002692	hsa_circ_0002594	hsa_circ_0002690
hsa_circ_0002466	hsa_circ_0002926	hsa_circ_0002762	hsa_circ_0002693	hsa_circ_0002596	hsa_circ_0002692
hsa_circ_0002467	hsa_circ_0002927	hsa_circ_0002765	hsa_circ_0002696	hsa_circ_0002598	hsa_circ_0002693
hsa_circ_0002468	hsa_circ_0002928	hsa_circ_0002769	hsa_circ_0002702	hsa_circ_0002599	hsa_circ_0002696
hsa_circ_0002472	hsa_circ_0002940	hsa_circ_0002770	hsa_circ_0002704	hsa_circ_0002600	hsa_circ_0002702
hsa_circ_0002473	hsa_circ_0002941	hsa_circ_0002771	hsa_circ_0002711	hsa_circ_0002601	hsa_circ_0002704
hsa_circ_0002474	hsa_circ_0002946	hsa_circ_0002773	hsa_circ_0002713	hsa_circ_0002602	hsa_circ_0002711
hsa_circ_0002477	hsa_circ_0002950	hsa_circ_0002775	hsa_circ_0002714	hsa_circ_0002603	hsa_circ_0002713
hsa_circ_0002478	hsa_circ_0002954	hsa_circ_0002777	hsa_circ_0002716	hsa_circ_0002605	hsa_circ_0002714
hsa_circ_0002479	hsa_circ_0002955	hsa_circ_0002778	hsa_circ_0002717	hsa_circ_0002606	hsa_circ_0002716
hsa_circ_0002480	hsa_circ_0002961	hsa_circ_0002781	hsa_circ_0002720	hsa_circ_0002607	hsa_circ_0002718
hsa_circ_0002481	hsa_circ_0002965	hsa_circ_0002782	hsa_circ_0002721	hsa_circ_0002611	hsa_circ_0002720
hsa_circ_0002482	hsa_circ_0002966	hsa_circ_0002785	hsa_circ_0002722	hsa_circ_0002613	hsa_circ_0002721
hsa_circ_0002483	hsa_circ_0002967	hsa_circ_0002789	hsa_circ_0002724	hsa_circ_0002616	hsa_circ_0002722
hsa_circ_0002484	hsa_circ_0002968	hsa_circ_0002792	hsa_circ_0002725	hsa_circ_0002617	hsa_circ_0002724
hsa_circ_0002485	hsa_circ_0002971	hsa_circ_0002793	hsa_circ_0002732	hsa_circ_0002618	hsa_circ_0002725
hsa_circ_0002486	hsa_circ_0002972	hsa_circ_0002795	hsa_circ_0002737	hsa_circ_0002619	hsa_circ_0002727
hsa_circ_0002487	hsa_circ_0002976	hsa_circ_0002796	hsa_circ_0002739	hsa_circ_0002620	hsa_circ_0002731
hsa_circ_0002488	hsa_circ_0002980	hsa_circ_0002797	hsa_circ_0002743	hsa_circ_0002621	hsa_circ_0002732
hsa_circ_0002489	hsa_circ_0002981	hsa_circ_0002798	hsa_circ_0002744	hsa_circ_0002622	hsa_circ_0002739
hsa_circ_0002490	hsa_circ_0002984	hsa_circ_0002799	hsa_circ_0002745	hsa_circ_0002623	hsa_circ_0002740
hsa_circ_0002492	hsa_circ_0002985	hsa_circ_0002801	hsa_circ_0002747	hsa_circ_0002624	hsa_circ_0002743
hsa_circ_0002493	hsa_circ_0002988	hsa_circ_0002802	hsa_circ_0002748	hsa_circ_0002625	hsa_circ_0002744
hsa_circ_0002494	hsa_circ_0002991	hsa_circ_0002804	hsa_circ_0002750	hsa_circ_0002626	hsa_circ_0002745
hsa_circ_0002496	hsa_circ_0002994	hsa_circ_0002805	hsa_circ_0002751	hsa_circ_0002628	hsa_circ_0002747
hsa_circ_0002497	hsa_circ_0002995	hsa_circ_0002806	hsa_circ_0002752	hsa_circ_0002630	hsa_circ_0002748
hsa_circ_0002498	hsa_circ_0002999	hsa_circ_0002810	hsa_circ_0002755	hsa_circ_0002631	hsa_circ_0002750
hsa_circ_0002499	hsa_circ_0003000	hsa_circ_0002814	hsa_circ_0002756	hsa_circ_0002632	hsa_circ_0002751
hsa_circ_0002500	hsa_circ_0003002	hsa_circ_0002822	hsa_circ_0002758	hsa_circ_0002633	hsa_circ_0002752
hsa_circ_0002501	hsa_circ_0003005	hsa_circ_0002823	hsa_circ_0002762	hsa_circ_0002634	hsa_circ_0002754
hsa_circ_0002502	hsa_circ_0003006	hsa_circ_0002828	hsa_circ_0002765	hsa_circ_0002635	hsa_circ_0002755
hsa_circ_0002505	hsa_circ_0003007	hsa_circ_0002829	hsa_circ_0002766	hsa_circ_0002636	hsa_circ_0002756
hsa_circ_0002506	hsa_circ_0003008	hsa_circ_0002831	hsa_circ_0002769	hsa_circ_0002637	hsa_circ_0002757
hsa_circ_0002507	hsa_circ_0003012	hsa_circ_0002832	hsa_circ_0002770	hsa_circ_0002638	hsa_circ_0002761
hsa_circ_0002510	hsa_circ_0003013	hsa_circ_0002836	hsa_circ_0002771	hsa_circ_0002639	hsa_circ_0002762
hsa_circ_0002512	hsa_circ_0003017	hsa_circ_0002839	hsa_circ_0002773	hsa_circ_0002641	hsa_circ_0002765
hsa_circ_0002513	hsa_circ_0003023	hsa_circ_0002840	hsa_circ_0002775	hsa_circ_0002642	hsa_circ_0002766
hsa_circ_0002514	hsa_circ_0003025	hsa_circ_0002842	hsa_circ_0002778	hsa_circ_0002643	hsa_circ_0002770
hsa_circ_0002515	hsa_circ_0003028	hsa_circ_0002843	hsa_circ_0002782	hsa_circ_0002652	hsa_circ_0002771
hsa_circ_0002516	hsa_circ_0003032	hsa_circ_0002846	hsa_circ_0002784	hsa_circ_0002653	hsa_circ_0002773
hsa_circ_0002518	hsa_circ_0003036	hsa_circ_0002847	hsa_circ_0002785	hsa_circ_0002654	hsa_circ_0002775
hsa_circ_0002519	hsa_circ_0003038	hsa_circ_0002850	hsa_circ_0002789	hsa_circ_0002655	hsa_circ_0002778
hsa_circ_0002520	hsa_circ_0003039	hsa_circ_0002852	hsa_circ_0002793	hsa_circ_0002657	hsa_circ_0002781
hsa_circ_0002522	hsa_circ_0003045	hsa_circ_0002854	hsa_circ_0002795	hsa_circ_0002660	hsa_circ_0002782
hsa_circ_0002523	hsa_circ_0003046	hsa_circ_0002857	hsa_circ_0002796	hsa_circ_0002661	hsa_circ_0002783
hsa_circ_0002524	hsa_circ_0003048	hsa_circ_0002860	hsa_circ_0002797	hsa_circ_0002662	hsa_circ_0002785
hsa_circ_0002525	hsa_circ_0003051	hsa_circ_0002861	hsa_circ_0002798	hsa_circ_0002663	hsa_circ_0002789
hsa_circ_0002528	hsa_circ_0003054	hsa_circ_0002863	hsa_circ_0002799	hsa_circ_0002664	hsa_circ_0002792
hsa_circ_0002532	hsa_circ_0003057	hsa_circ_0002864	hsa_circ_0002801	hsa_circ_0002665	hsa_circ_0002793
hsa_circ_0002533	hsa_circ_0003058	hsa_circ_0002867	hsa_circ_0002802	hsa_circ_0002668	hsa_circ_0002795
hsa_circ_0002534	hsa_circ_0003061	hsa_circ_0002869	hsa_circ_0002804	hsa_circ_0002669	hsa_circ_0002797
hsa_circ_0002537	hsa_circ_0003062	hsa_circ_0002871	hsa_circ_0002805	hsa_circ_0002671	hsa_circ_0002799
hsa_circ_0002538	hsa_circ_0003065	hsa_circ_0002872	hsa_circ_0002814	hsa_circ_0002672	hsa_circ_0002801
hsa_circ_0002543	hsa_circ_0003066	hsa_circ_0002873	hsa_circ_0002821	hsa_circ_0002673	hsa_circ_0002802
hsa_circ_0002545	hsa_circ_0003068	hsa_circ_0002874	hsa_circ_0002822	hsa_circ_0002675	hsa_circ_0002804
hsa_circ_0002548	hsa_circ_0003071	hsa_circ_0002876	hsa_circ_0002831	hsa_circ_0002679	hsa_circ_0002805
hsa_circ_0002549	hsa_circ_0003073	hsa_circ_0002877	hsa_circ_0002832	hsa_circ_0002680	hsa_circ_0002806
hsa_circ_0002551	hsa_circ_0003074	hsa_circ_0002880	hsa_circ_0002836	hsa_circ_0002681	hsa_circ_0002809
hsa_circ_0002552	hsa_circ_0003078	hsa_circ_0002881	hsa_circ_0002839	hsa_circ_0002682	hsa_circ_0002810
hsa_circ_0002553	hsa_circ_0003079	hsa_circ_0002882	hsa_circ_0002840	hsa_circ_0002684	hsa_circ_0002814
hsa_circ_0002554	hsa_circ_0003085	hsa_circ_0002883	hsa_circ_0002842	hsa_circ_0002685	hsa_circ_0002815
hsa_circ_0002555	hsa_circ_0003094	hsa_circ_0002884	hsa_circ_0002843	hsa_circ_0002686	hsa_circ_0002821
hsa_circ_0002557	hsa_circ_0003097	hsa_circ_0002886	hsa_circ_0002844	hsa_circ_0002687	hsa_circ_0002825
hsa_circ_0002558	hsa_circ_0003098	hsa_circ_0002887	hsa_circ_0002846	hsa_circ_0002688	hsa_circ_0002828
hsa_circ_0002560	hsa_circ_0003099	hsa_circ_0002894	hsa_circ_0002847	hsa_circ_0002690	hsa_circ_0002829
hsa_circ_0002562	hsa_circ_0003100	hsa_circ_0002896	hsa_circ_0002850	hsa_circ_0002692	hsa_circ_0002832
hsa_circ_0002563	hsa_circ_0003101	hsa_circ_0002898	hsa_circ_0002853	hsa_circ_0002693	hsa_circ_0002836
hsa_circ_0002564	hsa_circ_0003102	hsa_circ_0002899	hsa_circ_0002854	hsa_circ_0002696	hsa_circ_0002837
hsa_circ_0002565	hsa_circ_0003105	hsa_circ_0002901	hsa_circ_0002857	hsa_circ_0002697	hsa_circ_0002839
hsa_circ_0002566	hsa_circ_0003108	hsa_circ_0002902	hsa_circ_0002860	hsa_circ_0002700	hsa_circ_0002840
hsa_circ_0002567	hsa_circ_0003110	hsa_circ_0002903	hsa_circ_0002861	hsa_circ_0002702	hsa_circ_0002842
hsa_circ_0002569	hsa_circ_0003112	hsa_circ_0002904	hsa_circ_0002863	hsa_circ_0002704	hsa_circ_0002843
hsa_circ_0002570	hsa_circ_0003113	hsa_circ_0002905	hsa_circ_0002864	hsa_circ_0002711	hsa_circ_0002844
hsa_circ_0002571	hsa_circ_0003114	hsa_circ_0002906	hsa_circ_0002866	hsa_circ_0002712	hsa_circ_0002846
hsa_circ_0002572	hsa_circ_0003115	hsa_circ_0002908	hsa_circ_0002867	hsa_circ_0002713	hsa_circ_0002847
hsa_circ_0002573	hsa_circ_0003116	hsa_circ_0002910	hsa_circ_0002868	hsa_circ_0002714	hsa_circ_0002848
hsa_circ_0002574	hsa_circ_0003118	hsa_circ_0002917	hsa_circ_0002869	hsa_circ_0002716	hsa_circ_0002850
hsa_circ_0002576	hsa_circ_0003119	hsa_circ_0002918	hsa_circ_0002871	hsa_circ_0002717	hsa_circ_0002854
hsa_circ_0002577	hsa_circ_0003120	hsa_circ_0002921	hsa_circ_0002872	hsa_circ_0002720	hsa_circ_0002855
hsa_circ_0002578	hsa_circ_0003122	hsa_circ_0002922	hsa_circ_0002873	hsa_circ_0002721	hsa_circ_0002857
hsa_circ_0002579	hsa_circ_0003124	hsa_circ_0002924	hsa_circ_0002874	hsa_circ_0002722	hsa_circ_0002860
hsa_circ_0002580	hsa_circ_0003126	hsa_circ_0002925	hsa_circ_0002875	hsa_circ_0002724	hsa_circ_0002863
hsa_circ_0002582	hsa_circ_0003127	hsa_circ_0002926	hsa_circ_0002876	hsa_circ_0002725	hsa_circ_0002864
hsa_circ_0002583	hsa_circ_0003131	hsa_circ_0002927	hsa_circ_0002877	hsa_circ_0002732	hsa_circ_0002866
hsa_circ_0002584	hsa_circ_0003141	hsa_circ_0002928	hsa_circ_0002879	hsa_circ_0002743	hsa_circ_0002867
hsa_circ_0002586	hsa_circ_0003144	hsa_circ_0002931	hsa_circ_0002880	hsa_circ_0002744	hsa_circ_0002869
hsa_circ_0002589	hsa_circ_0003145	hsa_circ_0002940	hsa_circ_0002881	hsa_circ_0002745	hsa_circ_0002871
hsa_circ_0002590	hsa_circ_0003147	hsa_circ_0002946	hsa_circ_0002883	hsa_circ_0002747	hsa_circ_0002872
hsa_circ_0002593	hsa_circ_0003148	hsa_circ_0002947	hsa_circ_0002884	hsa_circ_0002748	hsa_circ_0002873
hsa_circ_0002594	hsa_circ_0003149	hsa_circ_0002949	hsa_circ_0002886	hsa_circ_0002750	hsa_circ_0002874
hsa_circ_0002596	hsa_circ_0003152	hsa_circ_0002950	hsa_circ_0002887	hsa_circ_0002751	hsa_circ_0002876
hsa_circ_0002598	hsa_circ_0003154	hsa_circ_0002954	hsa_circ_0002890	hsa_circ_0002752	hsa_circ_0002877
hsa_circ_0002599	hsa_circ_0003157	hsa_circ_0002955	hsa_circ_0002894	hsa_circ_0002754	hsa_circ_0002878
hsa_circ_0002601	hsa_circ_0003158	hsa_circ_0002958	hsa_circ_0002896	hsa_circ_0002755	hsa_circ_0002879
hsa_circ_0002602	hsa_circ_0003159	hsa_circ_0002961	hsa_circ_0002897	hsa_circ_0002757	hsa_circ_0002880
hsa_circ_0002603	hsa_circ_0003162	hsa_circ_0002965	hsa_circ_0002898	hsa_circ_0002762	hsa_circ_0002881
hsa_circ_0002604	hsa_circ_0003164	hsa_circ_0002967	hsa_circ_0002899	hsa_circ_0002765	hsa_circ_0002883
hsa_circ_0002605	hsa_circ_0003168	hsa_circ_0002968	hsa_circ_0002900	hsa_circ_0002766	hsa_circ_0002884
hsa_circ_0002606	hsa_circ_0003171	hsa_circ_0002971	hsa_circ_0002901	hsa_circ_0002769	hsa_circ_0002886
hsa_circ_0002607	hsa_circ_0003172	hsa_circ_0002972	hsa_circ_0002902	hsa_circ_0002770	hsa_circ_0002887
hsa_circ_0002608	hsa_circ_0003175	hsa_circ_0002975	hsa_circ_0002903	hsa_circ_0002771	hsa_circ_0002888
hsa_circ_0002610	hsa_circ_0003177	hsa_circ_0002976	hsa_circ_0002904	hsa_circ_0002773	hsa_circ_0002890
hsa_circ_0002613	hsa_circ_0003179	hsa_circ_0002980	hsa_circ_0002905	hsa_circ_0002774	hsa_circ_0002894
hsa_circ_0002616	hsa_circ_0003180	hsa_circ_0002981	hsa_circ_0002906	hsa_circ_0002775	hsa_circ_0002896
hsa_circ_0002617	hsa_circ_0003181	hsa_circ_0002984	hsa_circ_0002908	hsa_circ_0002778	hsa_circ_0002897
hsa_circ_0002618	hsa_circ_0003183	hsa_circ_0002985	hsa_circ_0002910	hsa_circ_0002779	hsa_circ_0002898
hsa_circ_0002619	hsa_circ_0003184	hsa_circ_0002991	hsa_circ_0002912	hsa_circ_0002781	hsa_circ_0002899
hsa_circ_0002620	hsa_circ_0003187	hsa_circ_0002995	hsa_circ_0002915	hsa_circ_0002782	hsa_circ_0002900
hsa_circ_0002621	hsa_circ_0003192	hsa_circ_0002999	hsa_circ_0002918	hsa_circ_0002783	hsa_circ_0002901
hsa_circ_0002622	hsa_circ_0003193	hsa_circ_0003000	hsa_circ_0002920	hsa_circ_0002785	hsa_circ_0002902
hsa_circ_0002624	hsa_circ_0003195	hsa_circ_0003005	hsa_circ_0002921	hsa_circ_0002789	hsa_circ_0002903
hsa_circ_0002625	hsa_circ_0003196	hsa_circ_0003006	hsa_circ_0002922	hsa_circ_0002793	hsa_circ_0002904
hsa_circ_0002628	hsa_circ_0003205	hsa_circ_0003007	hsa_circ_0002924	hsa_circ_0002795	hsa_circ_0002905
hsa_circ_0002630	hsa_circ_0003206	hsa_circ_0003008	hsa_circ_0002925	hsa_circ_0002796	hsa_circ_0002906
hsa_circ_0002631	hsa_circ_0003207	hsa_circ_0003012	hsa_circ_0002926	hsa_circ_0002797	hsa_circ_0002908
hsa_circ_0002632	hsa_circ_0003208	hsa_circ_0003013	hsa_circ_0002928	hsa_circ_0002799	hsa_circ_0002910
hsa_circ_0002633	hsa_circ_0003209	hsa_circ_0003017	hsa_circ_0002936	hsa_circ_0002801	hsa_circ_0002912
hsa_circ_0002634	hsa_circ_0003211	hsa_circ_0003018	hsa_circ_0002940	hsa_circ_0002802	hsa_circ_0002917
hsa_circ_0002635	hsa_circ_0003212	hsa_circ_0003021	hsa_circ_0002941	hsa_circ_0002804	hsa_circ_0002918
hsa_circ_0002636	hsa_circ_0003215	hsa_circ_0003022	hsa_circ_0002946	hsa_circ_0002805	hsa_circ_0002920
hsa_circ_0002637	hsa_circ_0003218	hsa_circ_0003023	hsa_circ_0002947	hsa_circ_0002806	hsa_circ_0002921
hsa_circ_0002638	hsa_circ_0003219	hsa_circ_0003028	hsa_circ_0002949	hsa_circ_0002807	hsa_circ_0002922
hsa_circ_0002639	hsa_circ_0003220	hsa_circ_0003030	hsa_circ_0002950	hsa_circ_0002808	hsa_circ_0002924
hsa_circ_0002640	hsa_circ_0003221	hsa_circ_0003032	hsa_circ_0002951	hsa_circ_0002809	hsa_circ_0002925
hsa_circ_0002642	hsa_circ_0003222	hsa_circ_0003035	hsa_circ_0002954	hsa_circ_0002814	hsa_circ_0002926
hsa_circ_0002643	hsa_circ_0003223	hsa_circ_0003036	hsa_circ_0002955	hsa_circ_0002815	hsa_circ_0002928
hsa_circ_0002646	hsa_circ_0003227	hsa_circ_0003037	hsa_circ_0002958	hsa_circ_0002821	hsa_circ_0002940
hsa_circ_0002652	hsa_circ_0003229	hsa_circ_0003038	hsa_circ_0002961	hsa_circ_0002822	hsa_circ_0002946
hsa_circ_0002653	hsa_circ_0003231	hsa_circ_0003039	hsa_circ_0002963	hsa_circ_0002825	hsa_circ_0002947
hsa_circ_0002654	hsa_circ_0003232	hsa_circ_0003041	hsa_circ_0002965	hsa_circ_0002828	hsa_circ_0002949
hsa_circ_0002655	hsa_circ_0003234	hsa_circ_0003045	hsa_circ_0002966	hsa_circ_0002829	hsa_circ_0002950
hsa_circ_0002657	hsa_circ_0003237	hsa_circ_0003046	hsa_circ_0002968	hsa_circ_0002831	hsa_circ_0002951
hsa_circ_0002658	hsa_circ_0003238	hsa_circ_0003048	hsa_circ_0002971	hsa_circ_0002832	hsa_circ_0002954
hsa_circ_0002660	hsa_circ_0003239	hsa_circ_0003049	hsa_circ_0002972	hsa_circ_0002836	hsa_circ_0002955
hsa_circ_0002661	hsa_circ_0003240	hsa_circ_0003051	hsa_circ_0002975	hsa_circ_0002839	hsa_circ_0002957
hsa_circ_0002662	hsa_circ_0003244	hsa_circ_0003054	hsa_circ_0002976	hsa_circ_0002840	hsa_circ_0002961
hsa_circ_0002663	hsa_circ_0003247	hsa_circ_0003057	hsa_circ_0002980	hsa_circ_0002842	hsa_circ_0002965
hsa_circ_0002664	hsa_circ_0003249	hsa_circ_0003062	hsa_circ_0002981	hsa_circ_0002843	hsa_circ_0002966
hsa_circ_0002665	hsa_circ_0003251	hsa_circ_0003063	hsa_circ_0002984	hsa_circ_0002844	hsa_circ_0002967
hsa_circ_0002668	hsa_circ_0003253	hsa_circ_0003064	hsa_circ_0002985	hsa_circ_0002846	hsa_circ_0002968
hsa_circ_0002669	hsa_circ_0003258	hsa_circ_0003066	hsa_circ_0002987	hsa_circ_0002847	hsa_circ_0002971
hsa_circ_0002670	hsa_circ_0003263	hsa_circ_0003068	hsa_circ_0002988	hsa_circ_0002850	hsa_circ_0002972
hsa_circ_0002671	hsa_circ_0003264	hsa_circ_0003071	hsa_circ_0002991	hsa_circ_0002852	hsa_circ_0002975
hsa_circ_0002672	hsa_circ_0003265	hsa_circ_0003073	hsa_circ_0002994	hsa_circ_0002853	hsa_circ_0002976
hsa_circ_0002673	hsa_circ_0003266	hsa_circ_0003074	hsa_circ_0002995	hsa_circ_0002854	hsa_circ_0002980
hsa_circ_0002675	hsa_circ_0003267	hsa_circ_0003075	hsa_circ_0002998	hsa_circ_0002855	hsa_circ_0002981
hsa_circ_0002676	hsa_circ_0003268	hsa_circ_0003078	hsa_circ_0002999	hsa_circ_0002857	hsa_circ_0002982
hsa_circ_0002677	hsa_circ_0003270	hsa_circ_0003079	hsa_circ_0003000	hsa_circ_0002860	hsa_circ_0002984
hsa_circ_0002679	hsa_circ_0003273	hsa_circ_0003084	hsa_circ_0003002	hsa_circ_0002863	hsa_circ_0002985
hsa_circ_0002680	hsa_circ_0003274	hsa_circ_0003094	hsa_circ_0003004	hsa_circ_0002864	hsa_circ_0002987
hsa_circ_0002681	hsa_circ_0003275	hsa_circ_0003097	hsa_circ_0003005	hsa_circ_0002866	hsa_circ_0002988
hsa_circ_0002682	hsa_circ_0003276	hsa_circ_0003098	hsa_circ_0003006	hsa_circ_0002867	hsa_circ_0002991
hsa_circ_0002684	hsa_circ_0003277	hsa_circ_0003099	hsa_circ_0003007	hsa_circ_0002871	hsa_circ_0002994
hsa_circ_0002685	hsa_circ_0003279	hsa_circ_0003100	hsa_circ_0003008	hsa_circ_0002872	hsa_circ_0002995
hsa_circ_0002686	hsa_circ_0003280	hsa_circ_0003101	hsa_circ_0003010	hsa_circ_0002873	hsa_circ_0002997
hsa_circ_0002687	hsa_circ_0003281	hsa_circ_0003103	hsa_circ_0003012	hsa_circ_0002874	hsa_circ_0002999
hsa_circ_0002688	hsa_circ_0003285	hsa_circ_0003105	hsa_circ_0003013	hsa_circ_0002875	hsa_circ_0003000
hsa_circ_0002690	hsa_circ_0003287	hsa_circ_0003108	hsa_circ_0003017	hsa_circ_0002876	hsa_circ_0003002
hsa_circ_0002692	hsa_circ_0003288	hsa_circ_0003110	hsa_circ_0003018	hsa_circ_0002877	hsa_circ_0003005
hsa_circ_0002693	hsa_circ_0003293	hsa_circ_0003113	hsa_circ_0003019	hsa_circ_0002878	hsa_circ_0003006
hsa_circ_0002695	hsa_circ_0003294	hsa_circ_0003114	hsa_circ_0003021	hsa_circ_0002879	hsa_circ_0003007
hsa_circ_0002696	hsa_circ_0003295	hsa_circ_0003115	hsa_circ_0003022	hsa_circ_0002880	hsa_circ_0003008
hsa_circ_0002697	hsa_circ_0003296	hsa_circ_0003116	hsa_circ_0003023	hsa_circ_0002881	hsa_circ_0003010
hsa_circ_0002698	hsa_circ_0003298	hsa_circ_0003117	hsa_circ_0003025	hsa_circ_0002883	hsa_circ_0003012
hsa_circ_0002701	hsa_circ_0003300	hsa_circ_0003118	hsa_circ_0003026	hsa_circ_0002884	hsa_circ_0003013
hsa_circ_0002702	hsa_circ_0003302	hsa_circ_0003119	hsa_circ_0003028	hsa_circ_0002886	hsa_circ_0003017
hsa_circ_0002704	hsa_circ_0003303	hsa_circ_0003120	hsa_circ_0003032	hsa_circ_0002887	hsa_circ_0003018
hsa_circ_0002708	hsa_circ_0003304	hsa_circ_0003121	hsa_circ_0003036	hsa_circ_0002888	hsa_circ_0003021
hsa_circ_0002711	hsa_circ_0003307	hsa_circ_0003122	hsa_circ_0003037	hsa_circ_0002893	hsa_circ_0003022
hsa_circ_0002712	hsa_circ_0003308	hsa_circ_0003124	hsa_circ_0003038	hsa_circ_0002894	hsa_circ_0003023
hsa_circ_0002713	hsa_circ_0003314	hsa_circ_0003126	hsa_circ_0003039	hsa_circ_0002896	hsa_circ_0003025
hsa_circ_0002714	hsa_circ_0003315	hsa_circ_0003127	hsa_circ_0003040	hsa_circ_0002897	hsa_circ_0003028
hsa_circ_0002716	hsa_circ_0003316	hsa_circ_0003128	hsa_circ_0003041	hsa_circ_0002898	hsa_circ_0003032
hsa_circ_0002717	hsa_circ_0003318	hsa_circ_0003129	hsa_circ_0003042	hsa_circ_0002899	hsa_circ_0003035
hsa_circ_0002718	hsa_circ_0003319	hsa_circ_0003131	hsa_circ_0003045	hsa_circ_0002900	hsa_circ_0003036
hsa_circ_0002720	hsa_circ_0003320	hsa_circ_0003139	hsa_circ_0003046	hsa_circ_0002901	hsa_circ_0003037
hsa_circ_0002721	hsa_circ_0003321	hsa_circ_0003141	hsa_circ_0003048	hsa_circ_0002902	hsa_circ_0003038
hsa_circ_0002722	hsa_circ_0003322	hsa_circ_0003144	hsa_circ_0003051	hsa_circ_0002903	hsa_circ_0003039
hsa_circ_0002724	hsa_circ_0003323	hsa_circ_0003147	hsa_circ_0003054	hsa_circ_0002904	hsa_circ_0003041
hsa_circ_0002725	hsa_circ_0003326	hsa_circ_0003149	hsa_circ_0003056	hsa_circ_0002905	hsa_circ_0003045
hsa_circ_0002727	hsa_circ_0003327	hsa_circ_0003151	hsa_circ_0003057	hsa_circ_0002906	hsa_circ_0003046
hsa_circ_0002732	hsa_circ_0003332	hsa_circ_0003152	hsa_circ_0003060	hsa_circ_0002908	hsa_circ_0003048
hsa_circ_0002737	hsa_circ_0003334	hsa_circ_0003154	hsa_circ_0003062	hsa_circ_0002910	hsa_circ_0003051
hsa_circ_0002740	hsa_circ_0003338	hsa_circ_0003155	hsa_circ_0003065	hsa_circ_0002912	hsa_circ_0003054
hsa_circ_0002743	hsa_circ_0003340	hsa_circ_0003157	hsa_circ_0003066	hsa_circ_0002917	hsa_circ_0003056
hsa_circ_0002744	hsa_circ_0003341	hsa_circ_0003158	hsa_circ_0003068	hsa_circ_0002918	hsa_circ_0003057
hsa_circ_0002745	hsa_circ_0003342	hsa_circ_0003159	hsa_circ_0003071	hsa_circ_0002920	hsa_circ_0003060
hsa_circ_0002747	hsa_circ_0003344	hsa_circ_0003161	hsa_circ_0003074	hsa_circ_0002921	hsa_circ_0003061
hsa_circ_0002748	hsa_circ_0003345	hsa_circ_0003162	hsa_circ_0003078	hsa_circ_0002922	hsa_circ_0003062
hsa_circ_0002750	hsa_circ_0003347	hsa_circ_0003164	hsa_circ_0003085	hsa_circ_0002924	hsa_circ_0003066
hsa_circ_0002751	hsa_circ_0003349	hsa_circ_0003165	hsa_circ_0003094	hsa_circ_0002925	hsa_circ_0003068
hsa_circ_0002752	hsa_circ_0003351	hsa_circ_0003166	hsa_circ_0003097	hsa_circ_0002926	hsa_circ_0003071
hsa_circ_0002753	hsa_circ_0003356	hsa_circ_0003168	hsa_circ_0003099	hsa_circ_0002927	hsa_circ_0003073
hsa_circ_0002754	hsa_circ_0003357	hsa_circ_0003171	hsa_circ_0003100	hsa_circ_0002928	hsa_circ_0003074
hsa_circ_0002755	hsa_circ_0003366	hsa_circ_0003172	hsa_circ_0003101	hsa_circ_0002936	hsa_circ_0003075
hsa_circ_0002756	hsa_circ_0003378	hsa_circ_0003175	hsa_circ_0003103	hsa_circ_0002938	hsa_circ_0003077
hsa_circ_0002757	hsa_circ_0003380	hsa_circ_0003177	hsa_circ_0003105	hsa_circ_0002940	hsa_circ_0003078
hsa_circ_0002758	hsa_circ_0003381	hsa_circ_0003179	hsa_circ_0003108	hsa_circ_0002941	hsa_circ_0003079
hsa_circ_0002761	hsa_circ_0003388	hsa_circ_0003180	hsa_circ_0003110	hsa_circ_0002946	hsa_circ_0003084
hsa_circ_0002762	hsa_circ_0003390	hsa_circ_0003181	hsa_circ_0003112	hsa_circ_0002947	hsa_circ_0003085
hsa_circ_0002765	hsa_circ_0003391	hsa_circ_0003183	hsa_circ_0003113	hsa_circ_0002949	hsa_circ_0003089
hsa_circ_0002766	hsa_circ_0003394	hsa_circ_0003184	hsa_circ_0003115	hsa_circ_0002950	hsa_circ_0003094
hsa_circ_0002767	hsa_circ_0003398	hsa_circ_0003187	hsa_circ_0003116	hsa_circ_0002951	hsa_circ_0003097
hsa_circ_0002769	hsa_circ_0003399	hsa_circ_0003190	hsa_circ_0003117	hsa_circ_0002954	hsa_circ_0003098
hsa_circ_0002770	hsa_circ_0003400	hsa_circ_0003192	hsa_circ_0003118	hsa_circ_0002955	hsa_circ_0003100
hsa_circ_0002771	hsa_circ_0003401	hsa_circ_0003195	hsa_circ_0003119	hsa_circ_0002958	hsa_circ_0003101
hsa_circ_0002772	hsa_circ_0003403	hsa_circ_0003196	hsa_circ_0003120	hsa_circ_0002961	hsa_circ_0003102
hsa_circ_0002773	hsa_circ_0003408	hsa_circ_0003197	hsa_circ_0003122	hsa_circ_0002965	hsa_circ_0003105
hsa_circ_0002774	hsa_circ_0003410	hsa_circ_0003198	hsa_circ_0003123	hsa_circ_0002966	hsa_circ_0003108
hsa_circ_0002775	hsa_circ_0003412	hsa_circ_0003201	hsa_circ_0003124	hsa_circ_0002967	hsa_circ_0003110
hsa_circ_0002777	hsa_circ_0003413	hsa_circ_0003205	hsa_circ_0003126	hsa_circ_0002968	hsa_circ_0003113
hsa_circ_0002778	hsa_circ_0003414	hsa_circ_0003206	hsa_circ_0003127	hsa_circ_0002971	hsa_circ_0003115
hsa_circ_0002779	hsa_circ_0003419	hsa_circ_0003207	hsa_circ_0003129	hsa_circ_0002972	hsa_circ_0003116
hsa_circ_0002781	hsa_circ_0003421	hsa_circ_0003208	hsa_circ_0003131	hsa_circ_0002975	hsa_circ_0003117
hsa_circ_0002782	hsa_circ_0003423	hsa_circ_0003209	hsa_circ_0003134	hsa_circ_0002976	hsa_circ_0003118
hsa_circ_0002785	hsa_circ_0003426	hsa_circ_0003211	hsa_circ_0003139	hsa_circ_0002980	hsa_circ_0003119
hsa_circ_0002789	hsa_circ_0003428	hsa_circ_0003212	hsa_circ_0003141	hsa_circ_0002981	hsa_circ_0003120
hsa_circ_0002792	hsa_circ_0003430	hsa_circ_0003213	hsa_circ_0003145	hsa_circ_0002984	hsa_circ_0003122
hsa_circ_0002793	hsa_circ_0003431	hsa_circ_0003214	hsa_circ_0003147	hsa_circ_0002985	hsa_circ_0003124
hsa_circ_0002795	hsa_circ_0003436	hsa_circ_0003215	hsa_circ_0003148	hsa_circ_0002987	hsa_circ_0003126
hsa_circ_0002796	hsa_circ_0003437	hsa_circ_0003218	hsa_circ_0003149	hsa_circ_0002988	hsa_circ_0003127
hsa_circ_0002797	hsa_circ_0003438	hsa_circ_0003220	hsa_circ_0003151	hsa_circ_0002991	hsa_circ_0003129
hsa_circ_0002798	hsa_circ_0003439	hsa_circ_0003221	hsa_circ_0003152	hsa_circ_0002995	hsa_circ_0003130
hsa_circ_0002799	hsa_circ_0003440	hsa_circ_0003227	hsa_circ_0003153	hsa_circ_0002999	hsa_circ_0003131
hsa_circ_0002801	hsa_circ_0003441	hsa_circ_0003231	hsa_circ_0003154	hsa_circ_0003000	hsa_circ_0003139
hsa_circ_0002802	hsa_circ_0003442	hsa_circ_0003232	hsa_circ_0003155	hsa_circ_0003002	hsa_circ_0003141
hsa_circ_0002803	hsa_circ_0003446	hsa_circ_0003234	hsa_circ_0003157	hsa_circ_0003004	hsa_circ_0003144
hsa_circ_0002804	hsa_circ_0003448	hsa_circ_0003235	hsa_circ_0003158	hsa_circ_0003005	hsa_circ_0003145
hsa_circ_0002805	hsa_circ_0003449	hsa_circ_0003237	hsa_circ_0003159	hsa_circ_0003006	hsa_circ_0003147
hsa_circ_0002806	hsa_circ_0003451	hsa_circ_0003239	hsa_circ_0003160	hsa_circ_0003007	hsa_circ_0003148
hsa_circ_0002807	hsa_circ_0003454	hsa_circ_0003244	hsa_circ_0003161	hsa_circ_0003008	hsa_circ_0003149
hsa_circ_0002808	hsa_circ_0003455	hsa_circ_0003247	hsa_circ_0003162	hsa_circ_0003010	hsa_circ_0003154
hsa_circ_0002809	hsa_circ_0003456	hsa_circ_0003251	hsa_circ_0003164	hsa_circ_0003012	hsa_circ_0003157
hsa_circ_0002811	hsa_circ_0003458	hsa_circ_0003253	hsa_circ_0003165	hsa_circ_0003013	hsa_circ_0003158
hsa_circ_0002814	hsa_circ_0003459	hsa_circ_0003254	hsa_circ_0003171	hsa_circ_0003017	hsa_circ_0003160
hsa_circ_0002815	hsa_circ_0003461	hsa_circ_0003258	hsa_circ_0003172	hsa_circ_0003018	hsa_circ_0003161
hsa_circ_0002821	hsa_circ_0003462	hsa_circ_0003263	hsa_circ_0003175	hsa_circ_0003021	hsa_circ_0003162
hsa_circ_0002822	hsa_circ_0003467	hsa_circ_0003264	hsa_circ_0003177	hsa_circ_0003022	hsa_circ_0003164
hsa_circ_0002825	hsa_circ_0003472	hsa_circ_0003265	hsa_circ_0003179	hsa_circ_0003023	hsa_circ_0003165
hsa_circ_0002829	hsa_circ_0003474	hsa_circ_0003266	hsa_circ_0003180	hsa_circ_0003026	hsa_circ_0003168
hsa_circ_0002831	hsa_circ_0003475	hsa_circ_0003267	hsa_circ_0003181	hsa_circ_0003028	hsa_circ_0003171
hsa_circ_0002832	hsa_circ_0003481	hsa_circ_0003269	hsa_circ_0003183	hsa_circ_0003031	hsa_circ_0003172
hsa_circ_0002836	hsa_circ_0003487	hsa_circ_0003270	hsa_circ_0003184	hsa_circ_0003032	hsa_circ_0003175
hsa_circ_0002839	hsa_circ_0003489	hsa_circ_0003271	hsa_circ_0003187	hsa_circ_0003035	hsa_circ_0003177
hsa_circ_0002840	hsa_circ_0003496	hsa_circ_0003272	hsa_circ_0003188	hsa_circ_0003036	hsa_circ_0003179
hsa_circ_0002842	hsa_circ_0003497	hsa_circ_0003273	hsa_circ_0003190	hsa_circ_0003037	hsa_circ_0003180
hsa_circ_0002843	hsa_circ_0003500	hsa_circ_0003274	hsa_circ_0003192	hsa_circ_0003038	hsa_circ_0003181
hsa_circ_0002844	hsa_circ_0003501	hsa_circ_0003275	hsa_circ_0003194	hsa_circ_0003039	hsa_circ_0003183
hsa_circ_0002846	hsa_circ_0003504	hsa_circ_0003276	hsa_circ_0003195	hsa_circ_0003040	hsa_circ_0003184
hsa_circ_0002847	hsa_circ_0003505	hsa_circ_0003277	hsa_circ_0003196	hsa_circ_0003041	hsa_circ_0003187
hsa_circ_0002850	hsa_circ_0003506	hsa_circ_0003278	hsa_circ_0003197	hsa_circ_0003045	hsa_circ_0003192
hsa_circ_0002852	hsa_circ_0003507	hsa_circ_0003279	hsa_circ_0003198	hsa_circ_0003046	hsa_circ_0003195
hsa_circ_0002853	hsa_circ_0003511	hsa_circ_0003280	hsa_circ_0003200	hsa_circ_0003048	hsa_circ_0003196
hsa_circ_0002854	hsa_circ_0003512	hsa_circ_0003285	hsa_circ_0003201	hsa_circ_0003051	hsa_circ_0003197
hsa_circ_0002855	hsa_circ_0003513	hsa_circ_0003287	hsa_circ_0003203	hsa_circ_0003052	hsa_circ_0003198
hsa_circ_0002857	hsa_circ_0003514	hsa_circ_0003288	hsa_circ_0003205	hsa_circ_0003054	hsa_circ_0003200
hsa_circ_0002859	hsa_circ_0003516	hsa_circ_0003290	hsa_circ_0003206	hsa_circ_0003056	hsa_circ_0003201
hsa_circ_0002860	hsa_circ_0003517	hsa_circ_0003293	hsa_circ_0003207	hsa_circ_0003057	hsa_circ_0003203
hsa_circ_0002861	hsa_circ_0003518	hsa_circ_0003294	hsa_circ_0003208	hsa_circ_0003061	hsa_circ_0003206
hsa_circ_0002863	hsa_circ_0003520	hsa_circ_0003295	hsa_circ_0003209	hsa_circ_0003062	hsa_circ_0003207
hsa_circ_0002864	hsa_circ_0003523	hsa_circ_0003296	hsa_circ_0003211	hsa_circ_0003063	hsa_circ_0003208
hsa_circ_0002866	hsa_circ_0003524	hsa_circ_0003297	hsa_circ_0003212	hsa_circ_0003066	hsa_circ_0003209
hsa_circ_0002867	hsa_circ_0003525	hsa_circ_0003298	hsa_circ_0003214	hsa_circ_0003068	hsa_circ_0003211
hsa_circ_0002871	hsa_circ_0003526	hsa_circ_0003300	hsa_circ_0003215	hsa_circ_0003071	hsa_circ_0003212
hsa_circ_0002872	hsa_circ_0003530	hsa_circ_0003302	hsa_circ_0003218	hsa_circ_0003073	hsa_circ_0003214
hsa_circ_0002873	hsa_circ_0003537	hsa_circ_0003303	hsa_circ_0003220	hsa_circ_0003074	hsa_circ_0003215
hsa_circ_0002874	hsa_circ_0003538	hsa_circ_0003304	hsa_circ_0003221	hsa_circ_0003078	hsa_circ_0003218
hsa_circ_0002876	hsa_circ_0003541	hsa_circ_0003307	hsa_circ_0003222	hsa_circ_0003079	hsa_circ_0003219
hsa_circ_0002877	hsa_circ_0003544	hsa_circ_0003308	hsa_circ_0003231	hsa_circ_0003080	hsa_circ_0003220
hsa_circ_0002878	hsa_circ_0003545	hsa_circ_0003310	hsa_circ_0003232	hsa_circ_0003085	hsa_circ_0003221
hsa_circ_0002879	hsa_circ_0003548	hsa_circ_0003311	hsa_circ_0003233	hsa_circ_0003089	hsa_circ_0003222
hsa_circ_0002880	hsa_circ_0003549	hsa_circ_0003314	hsa_circ_0003234	hsa_circ_0003094	hsa_circ_0003227
hsa_circ_0002881	hsa_circ_0003550	hsa_circ_0003315	hsa_circ_0003235	hsa_circ_0003097	hsa_circ_0003231
hsa_circ_0002883	hsa_circ_0003551	hsa_circ_0003316	hsa_circ_0003236	hsa_circ_0003100	hsa_circ_0003232
hsa_circ_0002884	hsa_circ_0003553	hsa_circ_0003318	hsa_circ_0003237	hsa_circ_0003101	hsa_circ_0003234
hsa_circ_0002886	hsa_circ_0003558	hsa_circ_0003319	hsa_circ_0003239	hsa_circ_0003105	hsa_circ_0003237
hsa_circ_0002887	hsa_circ_0003559	hsa_circ_0003321	hsa_circ_0003244	hsa_circ_0003108	hsa_circ_0003238
hsa_circ_0002888	hsa_circ_0003565	hsa_circ_0003322	hsa_circ_0003247	hsa_circ_0003110	hsa_circ_0003239
hsa_circ_0002890	hsa_circ_0003566	hsa_circ_0003323	hsa_circ_0003248	hsa_circ_0003112	hsa_circ_0003244
hsa_circ_0002891	hsa_circ_0003570	hsa_circ_0003326	hsa_circ_0003249	hsa_circ_0003113	hsa_circ_0003247
hsa_circ_0002893	hsa_circ_0003571	hsa_circ_0003327	hsa_circ_0003251	hsa_circ_0003115	hsa_circ_0003249
hsa_circ_0002894	hsa_circ_0003572	hsa_circ_0003334	hsa_circ_0003253	hsa_circ_0003116	hsa_circ_0003251
hsa_circ_0002896	hsa_circ_0003574	hsa_circ_0003337	hsa_circ_0003258	hsa_circ_0003118	hsa_circ_0003253
hsa_circ_0002897	hsa_circ_0003575	hsa_circ_0003338	hsa_circ_0003259	hsa_circ_0003119	hsa_circ_0003254
hsa_circ_0002898	hsa_circ_0003576	hsa_circ_0003339	hsa_circ_0003263	hsa_circ_0003120	hsa_circ_0003255
hsa_circ_0002899	hsa_circ_0003577	hsa_circ_0003340	hsa_circ_0003264	hsa_circ_0003121	hsa_circ_0003258
hsa_circ_0002900	hsa_circ_0003580	hsa_circ_0003341	hsa_circ_0003265	hsa_circ_0003122	hsa_circ_0003259
hsa_circ_0002901	hsa_circ_0003583	hsa_circ_0003342	hsa_circ_0003266	hsa_circ_0003124	hsa_circ_0003263
hsa_circ_0002902	hsa_circ_0003584	hsa_circ_0003345	hsa_circ_0003267	hsa_circ_0003126	hsa_circ_0003264
hsa_circ_0002903	hsa_circ_0003586	hsa_circ_0003349	hsa_circ_0003268	hsa_circ_0003127	hsa_circ_0003265
hsa_circ_0002904	hsa_circ_0003587	hsa_circ_0003351	hsa_circ_0003269	hsa_circ_0003129	hsa_circ_0003266
hsa_circ_0002905	hsa_circ_0003590	hsa_circ_0003356	hsa_circ_0003270	hsa_circ_0003131	hsa_circ_0003267
hsa_circ_0002906	hsa_circ_0003592	hsa_circ_0003357	hsa_circ_0003272	hsa_circ_0003132	hsa_circ_0003268
hsa_circ_0002908	hsa_circ_0003594	hsa_circ_0003361	hsa_circ_0003273	hsa_circ_0003139	hsa_circ_0003270
hsa_circ_0002910	hsa_circ_0003599	hsa_circ_0003364	hsa_circ_0003274	hsa_circ_0003140	hsa_circ_0003272
hsa_circ_0002912	hsa_circ_0003601	hsa_circ_0003374	hsa_circ_0003275	hsa_circ_0003141	hsa_circ_0003273
hsa_circ_0002914	hsa_circ_0003602	hsa_circ_0003376	hsa_circ_0003276	hsa_circ_0003144	hsa_circ_0003274
hsa_circ_0002917	hsa_circ_0003605	hsa_circ_0003380	hsa_circ_0003277	hsa_circ_0003145	hsa_circ_0003275
hsa_circ_0002918	hsa_circ_0003608	hsa_circ_0003381	hsa_circ_0003278	hsa_circ_0003147	hsa_circ_0003276
hsa_circ_0002920	hsa_circ_0003611	hsa_circ_0003386	hsa_circ_0003279	hsa_circ_0003148	hsa_circ_0003277
hsa_circ_0002921	hsa_circ_0003615	hsa_circ_0003387	hsa_circ_0003280	hsa_circ_0003149	hsa_circ_0003278
hsa_circ_0002922	hsa_circ_0003617	hsa_circ_0003388	hsa_circ_0003285	hsa_circ_0003152	hsa_circ_0003279
hsa_circ_0002924	hsa_circ_0003618	hsa_circ_0003390	hsa_circ_0003287	hsa_circ_0003153	hsa_circ_0003280
hsa_circ_0002925	hsa_circ_0003620	hsa_circ_0003391	hsa_circ_0003288	hsa_circ_0003154	hsa_circ_0003281
hsa_circ_0002926	hsa_circ_0003623	hsa_circ_0003393	hsa_circ_0003290	hsa_circ_0003155	hsa_circ_0003285
hsa_circ_0002928	hsa_circ_0003624	hsa_circ_0003394	hsa_circ_0003294	hsa_circ_0003157	hsa_circ_0003287
hsa_circ_0002936	hsa_circ_0003625	hsa_circ_0003395	hsa_circ_0003295	hsa_circ_0003158	hsa_circ_0003288
hsa_circ_0002938	hsa_circ_0003629	hsa_circ_0003398	hsa_circ_0003296	hsa_circ_0003159	hsa_circ_0003290
hsa_circ_0002940	hsa_circ_0003630	hsa_circ_0003400	hsa_circ_0003297	hsa_circ_0003160	hsa_circ_0003293
hsa_circ_0002941	hsa_circ_0003632	hsa_circ_0003401	hsa_circ_0003298	hsa_circ_0003161	hsa_circ_0003294
hsa_circ_0002946	hsa_circ_0003633	hsa_circ_0003403	hsa_circ_0003300	hsa_circ_0003162	hsa_circ_0003295
hsa_circ_0002947	hsa_circ_0003634	hsa_circ_0003406	hsa_circ_0003302	hsa_circ_0003164	hsa_circ_0003296
hsa_circ_0002948	hsa_circ_0003637	hsa_circ_0003407	hsa_circ_0003304	hsa_circ_0003165	hsa_circ_0003297
hsa_circ_0002949	hsa_circ_0003638	hsa_circ_0003408	hsa_circ_0003308	hsa_circ_0003168	hsa_circ_0003298
hsa_circ_0002950	hsa_circ_0003640	hsa_circ_0003410	hsa_circ_0003314	hsa_circ_0003171	hsa_circ_0003300
hsa_circ_0002951	hsa_circ_0003641	hsa_circ_0003411	hsa_circ_0003315	hsa_circ_0003172	hsa_circ_0003302
hsa_circ_0002954	hsa_circ_0003643	hsa_circ_0003413	hsa_circ_0003316	hsa_circ_0003175	hsa_circ_0003304
hsa_circ_0002955	hsa_circ_0003644	hsa_circ_0003414	hsa_circ_0003318	hsa_circ_0003177	hsa_circ_0003307
hsa_circ_0002957	hsa_circ_0003645	hsa_circ_0003419	hsa_circ_0003320	hsa_circ_0003179	hsa_circ_0003308
hsa_circ_0002961	hsa_circ_0003646	hsa_circ_0003421	hsa_circ_0003321	hsa_circ_0003180	hsa_circ_0003309
hsa_circ_0002965	hsa_circ_0003647	hsa_circ_0003423	hsa_circ_0003322	hsa_circ_0003181	hsa_circ_0003311
hsa_circ_0002967	hsa_circ_0003652	hsa_circ_0003426	hsa_circ_0003323	hsa_circ_0003183	hsa_circ_0003314
hsa_circ_0002968	hsa_circ_0003654	hsa_circ_0003428	hsa_circ_0003326	hsa_circ_0003184	hsa_circ_0003315
hsa_circ_0002971	hsa_circ_0003655	hsa_circ_0003429	hsa_circ_0003327	hsa_circ_0003187	hsa_circ_0003316
hsa_circ_0002972	hsa_circ_0003656	hsa_circ_0003431	hsa_circ_0003329	hsa_circ_0003188	hsa_circ_0003318
hsa_circ_0002975	hsa_circ_0003658	hsa_circ_0003436	hsa_circ_0003332	hsa_circ_0003190	hsa_circ_0003320
hsa_circ_0002976	hsa_circ_0003659	hsa_circ_0003437	hsa_circ_0003334	hsa_circ_0003192	hsa_circ_0003321
hsa_circ_0002980	hsa_circ_0003663	hsa_circ_0003440	hsa_circ_0003337	hsa_circ_0003193	hsa_circ_0003322
hsa_circ_0002981	hsa_circ_0003664	hsa_circ_0003441	hsa_circ_0003338	hsa_circ_0003195	hsa_circ_0003323
hsa_circ_0002984	hsa_circ_0003670	hsa_circ_0003442	hsa_circ_0003340	hsa_circ_0003196	hsa_circ_0003326
hsa_circ_0002985	hsa_circ_0003673	hsa_circ_0003445	hsa_circ_0003341	hsa_circ_0003197	hsa_circ_0003327
hsa_circ_0002987	hsa_circ_0003675	hsa_circ_0003446	hsa_circ_0003342	hsa_circ_0003198	hsa_circ_0003331
hsa_circ_0002988	hsa_circ_0003676	hsa_circ_0003449	hsa_circ_0003343	hsa_circ_0003201	hsa_circ_0003332
hsa_circ_0002991	hsa_circ_0003677	hsa_circ_0003451	hsa_circ_0003344	hsa_circ_0003202	hsa_circ_0003334
hsa_circ_0002994	hsa_circ_0003679	hsa_circ_0003454	hsa_circ_0003345	hsa_circ_0003203	hsa_circ_0003337
hsa_circ_0002995	hsa_circ_0003682	hsa_circ_0003455	hsa_circ_0003348	hsa_circ_0003205	hsa_circ_0003338
hsa_circ_0002998	hsa_circ_0003684	hsa_circ_0003456	hsa_circ_0003349	hsa_circ_0003206	hsa_circ_0003339
hsa_circ_0002999	hsa_circ_0003685	hsa_circ_0003458	hsa_circ_0003351	hsa_circ_0003207	hsa_circ_0003340
hsa_circ_0003000	hsa_circ_0003688	hsa_circ_0003459	hsa_circ_0003353	hsa_circ_0003211	hsa_circ_0003341
hsa_circ_0003002	hsa_circ_0003690	hsa_circ_0003461	hsa_circ_0003356	hsa_circ_0003212	hsa_circ_0003342
hsa_circ_0003004	hsa_circ_0003691	hsa_circ_0003463	hsa_circ_0003357	hsa_circ_0003214	hsa_circ_0003344
hsa_circ_0003005	hsa_circ_0003692	hsa_circ_0003467	hsa_circ_0003359	hsa_circ_0003215	hsa_circ_0003345
hsa_circ_0003006	hsa_circ_0003693	hsa_circ_0003468	hsa_circ_0003361	hsa_circ_0003217	hsa_circ_0003349
hsa_circ_0003007	hsa_circ_0003694	hsa_circ_0003469	hsa_circ_0003364	hsa_circ_0003218	hsa_circ_0003351
hsa_circ_0003008	hsa_circ_0003695	hsa_circ_0003472	hsa_circ_0003366	hsa_circ_0003220	hsa_circ_0003356
hsa_circ_0003010	hsa_circ_0003696	hsa_circ_0003474	hsa_circ_0003368	hsa_circ_0003221	hsa_circ_0003357
hsa_circ_0003012	hsa_circ_0003697	hsa_circ_0003475	hsa_circ_0003371	hsa_circ_0003222	hsa_circ_0003361
hsa_circ_0003013	hsa_circ_0003700	hsa_circ_0003478	hsa_circ_0003374	hsa_circ_0003227	hsa_circ_0003362
hsa_circ_0003016	hsa_circ_0003704	hsa_circ_0003481	hsa_circ_0003375	hsa_circ_0003231	hsa_circ_0003366
hsa_circ_0003017	hsa_circ_0003706	hsa_circ_0003485	hsa_circ_0003376	hsa_circ_0003232	hsa_circ_0003371
hsa_circ_0003018	hsa_circ_0003708	hsa_circ_0003487	hsa_circ_0003380	hsa_circ_0003233	hsa_circ_0003375
hsa_circ_0003021	hsa_circ_0003713	hsa_circ_0003489	hsa_circ_0003381	hsa_circ_0003234	hsa_circ_0003376
hsa_circ_0003022	hsa_circ_0003715	hsa_circ_0003490	hsa_circ_0003388	hsa_circ_0003236	hsa_circ_0003378
hsa_circ_0003023	hsa_circ_0003716	hsa_circ_0003493	hsa_circ_0003390	hsa_circ_0003238	hsa_circ_0003380
hsa_circ_0003025	hsa_circ_0003718	hsa_circ_0003496	hsa_circ_0003391	hsa_circ_0003239	hsa_circ_0003381
hsa_circ_0003026	hsa_circ_0003723	hsa_circ_0003497	hsa_circ_0003393	hsa_circ_0003241	hsa_circ_0003386
hsa_circ_0003028	hsa_circ_0003729	hsa_circ_0003499	hsa_circ_0003394	hsa_circ_0003244	hsa_circ_0003388
hsa_circ_0003030	hsa_circ_0003730	hsa_circ_0003500	hsa_circ_0003395	hsa_circ_0003247	hsa_circ_0003390
hsa_circ_0003031	hsa_circ_0003731	hsa_circ_0003501	hsa_circ_0003398	hsa_circ_0003249	hsa_circ_0003391
hsa_circ_0003032	hsa_circ_0003733	hsa_circ_0003502	hsa_circ_0003399	hsa_circ_0003250	hsa_circ_0003393
hsa_circ_0003033	hsa_circ_0003734	hsa_circ_0003505	hsa_circ_0003400	hsa_circ_0003251	hsa_circ_0003394
hsa_circ_0003035	hsa_circ_0003735	hsa_circ_0003506	hsa_circ_0003401	hsa_circ_0003252	hsa_circ_0003398
hsa_circ_0003036	hsa_circ_0003736	hsa_circ_0003507	hsa_circ_0003404	hsa_circ_0003253	hsa_circ_0003399
hsa_circ_0003037	hsa_circ_0003739	hsa_circ_0003509	hsa_circ_0003406	hsa_circ_0003254	hsa_circ_0003400
hsa_circ_0003038	hsa_circ_0003745	hsa_circ_0003511	hsa_circ_0003407	hsa_circ_0003258	hsa_circ_0003401
hsa_circ_0003039	hsa_circ_0003747	hsa_circ_0003512	hsa_circ_0003408	hsa_circ_0003263	hsa_circ_0003407
hsa_circ_0003040	hsa_circ_0003748	hsa_circ_0003513	hsa_circ_0003410	hsa_circ_0003264	hsa_circ_0003408
hsa_circ_0003041	hsa_circ_0003751	hsa_circ_0003514	hsa_circ_0003413	hsa_circ_0003265	hsa_circ_0003410
hsa_circ_0003045	hsa_circ_0003755	hsa_circ_0003516	hsa_circ_0003414	hsa_circ_0003266	hsa_circ_0003411
hsa_circ_0003046	hsa_circ_0003757	hsa_circ_0003518	hsa_circ_0003419	hsa_circ_0003268	hsa_circ_0003413
hsa_circ_0003047	hsa_circ_0003758	hsa_circ_0003520	hsa_circ_0003421	hsa_circ_0003270	hsa_circ_0003414
hsa_circ_0003048	hsa_circ_0003759	hsa_circ_0003523	hsa_circ_0003423	hsa_circ_0003272	hsa_circ_0003419
hsa_circ_0003051	hsa_circ_0003761	hsa_circ_0003524	hsa_circ_0003426	hsa_circ_0003273	hsa_circ_0003421
hsa_circ_0003052	hsa_circ_0003762	hsa_circ_0003525	hsa_circ_0003428	hsa_circ_0003274	hsa_circ_0003423
hsa_circ_0003054	hsa_circ_0003763	hsa_circ_0003526	hsa_circ_0003430	hsa_circ_0003275	hsa_circ_0003426
hsa_circ_0003056	hsa_circ_0003764	hsa_circ_0003528	hsa_circ_0003431	hsa_circ_0003276	hsa_circ_0003428
hsa_circ_0003057	hsa_circ_0003765	hsa_circ_0003529	hsa_circ_0003433	hsa_circ_0003277	hsa_circ_0003429
hsa_circ_0003060	hsa_circ_0003766	hsa_circ_0003530	hsa_circ_0003436	hsa_circ_0003278	hsa_circ_0003431
hsa_circ_0003061	hsa_circ_0003767	hsa_circ_0003533	hsa_circ_0003437	hsa_circ_0003279	hsa_circ_0003436
hsa_circ_0003062	hsa_circ_0003768	hsa_circ_0003534	hsa_circ_0003438	hsa_circ_0003280	hsa_circ_0003438
hsa_circ_0003063	hsa_circ_0003770	hsa_circ_0003536	hsa_circ_0003440	hsa_circ_0003281	hsa_circ_0003439
hsa_circ_0003065	hsa_circ_0003771	hsa_circ_0003537	hsa_circ_0003441	hsa_circ_0003285	hsa_circ_0003440
hsa_circ_0003066	hsa_circ_0003772	hsa_circ_0003538	hsa_circ_0003446	hsa_circ_0003287	hsa_circ_0003441
hsa_circ_0003068	hsa_circ_0003781	hsa_circ_0003540	hsa_circ_0003448	hsa_circ_0003288	hsa_circ_0003446
hsa_circ_0003071	hsa_circ_0003782	hsa_circ_0003541	hsa_circ_0003449	hsa_circ_0003290	hsa_circ_0003449
hsa_circ_0003073	hsa_circ_0003783	hsa_circ_0003544	hsa_circ_0003451	hsa_circ_0003293	hsa_circ_0003451
hsa_circ_0003074	hsa_circ_0003784	hsa_circ_0003545	hsa_circ_0003454	hsa_circ_0003294	hsa_circ_0003454
hsa_circ_0003075	hsa_circ_0003785	hsa_circ_0003548	hsa_circ_0003455	hsa_circ_0003295	hsa_circ_0003455
hsa_circ_0003077	hsa_circ_0003788	hsa_circ_0003549	hsa_circ_0003456	hsa_circ_0003296	hsa_circ_0003456
hsa_circ_0003078	hsa_circ_0003789	hsa_circ_0003550	hsa_circ_0003458	hsa_circ_0003297	hsa_circ_0003458
hsa_circ_0003079	hsa_circ_0003793	hsa_circ_0003551	hsa_circ_0003459	hsa_circ_0003298	hsa_circ_0003459
hsa_circ_0003080	hsa_circ_0003794	hsa_circ_0003553	hsa_circ_0003461	hsa_circ_0003300	hsa_circ_0003461
hsa_circ_0003082	hsa_circ_0003795	hsa_circ_0003554	hsa_circ_0003462	hsa_circ_0003301	hsa_circ_0003462
hsa_circ_0003084	hsa_circ_0003796	hsa_circ_0003555	hsa_circ_0003463	hsa_circ_0003302	hsa_circ_0003467
hsa_circ_0003085	hsa_circ_0003799	hsa_circ_0003558	hsa_circ_0003469	hsa_circ_0003303	hsa_circ_0003469
hsa_circ_0003088	hsa_circ_0003804	hsa_circ_0003559	hsa_circ_0003470	hsa_circ_0003304	hsa_circ_0003472
hsa_circ_0003091	hsa_circ_0003805	hsa_circ_0003561	hsa_circ_0003472	hsa_circ_0003307	hsa_circ_0003474
hsa_circ_0003094	hsa_circ_0003810	hsa_circ_0003564	hsa_circ_0003474	hsa_circ_0003308	hsa_circ_0003478
hsa_circ_0003097	hsa_circ_0003812	hsa_circ_0003565	hsa_circ_0003476	hsa_circ_0003309	hsa_circ_0003481
hsa_circ_0003099	hsa_circ_0003814	hsa_circ_0003566	hsa_circ_0003478	hsa_circ_0003310	hsa_circ_0003485
hsa_circ_0003100	hsa_circ_0003817	hsa_circ_0003568	hsa_circ_0003481	hsa_circ_0003311	hsa_circ_0003489
hsa_circ_0003101	hsa_circ_0003818	hsa_circ_0003570	hsa_circ_0003485	hsa_circ_0003314	hsa_circ_0003493
hsa_circ_0003102	hsa_circ_0003819	hsa_circ_0003571	hsa_circ_0003489	hsa_circ_0003315	hsa_circ_0003496
hsa_circ_0003105	hsa_circ_0003820	hsa_circ_0003572	hsa_circ_0003490	hsa_circ_0003316	hsa_circ_0003497
hsa_circ_0003108	hsa_circ_0003823	hsa_circ_0003573	hsa_circ_0003493	hsa_circ_0003318	hsa_circ_0003500
hsa_circ_0003110	hsa_circ_0003828	hsa_circ_0003574	hsa_circ_0003496	hsa_circ_0003319	hsa_circ_0003501
hsa_circ_0003112	hsa_circ_0003829	hsa_circ_0003575	hsa_circ_0003497	hsa_circ_0003320	hsa_circ_0003504
hsa_circ_0003113	hsa_circ_0003831	hsa_circ_0003576	hsa_circ_0003500	hsa_circ_0003321	hsa_circ_0003505
hsa_circ_0003114	hsa_circ_0003832	hsa_circ_0003577	hsa_circ_0003501	hsa_circ_0003322	hsa_circ_0003506
hsa_circ_0003115	hsa_circ_0003836	hsa_circ_0003580	hsa_circ_0003502	hsa_circ_0003323	hsa_circ_0003507
hsa_circ_0003116	hsa_circ_0003838	hsa_circ_0003584	hsa_circ_0003504	hsa_circ_0003326	hsa_circ_0003508
hsa_circ_0003117	hsa_circ_0003840	hsa_circ_0003585	hsa_circ_0003505	hsa_circ_0003327	hsa_circ_0003511
hsa_circ_0003118	hsa_circ_0003842	hsa_circ_0003586	hsa_circ_0003506	hsa_circ_0003328	hsa_circ_0003512
hsa_circ_0003119	hsa_circ_0003846	hsa_circ_0003587	hsa_circ_0003507	hsa_circ_0003330	hsa_circ_0003513
hsa_circ_0003120	hsa_circ_0003848	hsa_circ_0003588	hsa_circ_0003509	hsa_circ_0003331	hsa_circ_0003514
hsa_circ_0003122	hsa_circ_0003849	hsa_circ_0003589	hsa_circ_0003511	hsa_circ_0003334	hsa_circ_0003516
hsa_circ_0003123	hsa_circ_0003851	hsa_circ_0003590	hsa_circ_0003512	hsa_circ_0003337	hsa_circ_0003517
hsa_circ_0003124	hsa_circ_0003852	hsa_circ_0003592	hsa_circ_0003513	hsa_circ_0003338	hsa_circ_0003518
hsa_circ_0003126	hsa_circ_0003853	hsa_circ_0003593	hsa_circ_0003514	hsa_circ_0003340	hsa_circ_0003520
hsa_circ_0003127	hsa_circ_0003854	hsa_circ_0003597	hsa_circ_0003516	hsa_circ_0003341	hsa_circ_0003521
hsa_circ_0003128	hsa_circ_0003856	hsa_circ_0003599	hsa_circ_0003517	hsa_circ_0003342	hsa_circ_0003523
hsa_circ_0003129	hsa_circ_0003857	hsa_circ_0003601	hsa_circ_0003520	hsa_circ_0003344	hsa_circ_0003524
hsa_circ_0003130	hsa_circ_0003858	hsa_circ_0003602	hsa_circ_0003523	hsa_circ_0003345	hsa_circ_0003525
hsa_circ_0003131	hsa_circ_0003859	hsa_circ_0003605	hsa_circ_0003524	hsa_circ_0003347	hsa_circ_0003526
hsa_circ_0003132	hsa_circ_0003861	hsa_circ_0003608	hsa_circ_0003525	hsa_circ_0003349	hsa_circ_0003527
hsa_circ_0003134	hsa_circ_0003863	hsa_circ_0003611	hsa_circ_0003526	hsa_circ_0003351	hsa_circ_0003528
hsa_circ_0003139	hsa_circ_0003865	hsa_circ_0003615	hsa_circ_0003527	hsa_circ_0003352	hsa_circ_0003530
hsa_circ_0003140	hsa_circ_0003866	hsa_circ_0003617	hsa_circ_0003528	hsa_circ_0003356	hsa_circ_0003533
hsa_circ_0003141	hsa_circ_0003867	hsa_circ_0003618	hsa_circ_0003529	hsa_circ_0003357	hsa_circ_0003534
hsa_circ_0003144	hsa_circ_0003868	hsa_circ_0003619	hsa_circ_0003530	hsa_circ_0003361	hsa_circ_0003536
hsa_circ_0003145	hsa_circ_0003871	hsa_circ_0003620	hsa_circ_0003533	hsa_circ_0003362	hsa_circ_0003537
hsa_circ_0003147	hsa_circ_0003872	hsa_circ_0003623	hsa_circ_0003534	hsa_circ_0003364	hsa_circ_0003538
hsa_circ_0003148	hsa_circ_0003873	hsa_circ_0003624	hsa_circ_0003536	hsa_circ_0003365	hsa_circ_0003541
hsa_circ_0003149	hsa_circ_0003875	hsa_circ_0003626	hsa_circ_0003537	hsa_circ_0003366	hsa_circ_0003544
hsa_circ_0003152	hsa_circ_0003876	hsa_circ_0003629	hsa_circ_0003540	hsa_circ_0003368	hsa_circ_0003545
hsa_circ_0003154	hsa_circ_0003877	hsa_circ_0003630	hsa_circ_0003541	hsa_circ_0003374	hsa_circ_0003548
hsa_circ_0003155	hsa_circ_0003878	hsa_circ_0003632	hsa_circ_0003544	hsa_circ_0003375	hsa_circ_0003549
hsa_circ_0003157	hsa_circ_0003880	hsa_circ_0003633	hsa_circ_0003545	hsa_circ_0003376	hsa_circ_0003550
hsa_circ_0003158	hsa_circ_0003882	hsa_circ_0003637	hsa_circ_0003548	hsa_circ_0003380	hsa_circ_0003553
hsa_circ_0003159	hsa_circ_0003884	hsa_circ_0003638	hsa_circ_0003549	hsa_circ_0003381	hsa_circ_0003558
hsa_circ_0003161	hsa_circ_0003889	hsa_circ_0003641	hsa_circ_0003550	hsa_circ_0003386	hsa_circ_0003559
hsa_circ_0003162	hsa_circ_0003894	hsa_circ_0003643	hsa_circ_0003551	hsa_circ_0003387	hsa_circ_0003561
hsa_circ_0003164	hsa_circ_0003896	hsa_circ_0003644	hsa_circ_0003553	hsa_circ_0003388	hsa_circ_0003564
hsa_circ_0003165	hsa_circ_0003898	hsa_circ_0003645	hsa_circ_0003558	hsa_circ_0003390	hsa_circ_0003565
hsa_circ_0003168	hsa_circ_0003899	hsa_circ_0003649	hsa_circ_0003559	hsa_circ_0003391	hsa_circ_0003566
hsa_circ_0003171	hsa_circ_0003900	hsa_circ_0003652	hsa_circ_0003561	hsa_circ_0003393	hsa_circ_0003568
hsa_circ_0003172	hsa_circ_0003903	hsa_circ_0003653	hsa_circ_0003564	hsa_circ_0003394	hsa_circ_0003570
hsa_circ_0003175	hsa_circ_0003904	hsa_circ_0003655	hsa_circ_0003565	hsa_circ_0003398	hsa_circ_0003571
hsa_circ_0003177	hsa_circ_0003905	hsa_circ_0003656	hsa_circ_0003566	hsa_circ_0003400	hsa_circ_0003572
hsa_circ_0003179	hsa_circ_0003908	hsa_circ_0003657	hsa_circ_0003568	hsa_circ_0003401	hsa_circ_0003573
hsa_circ_0003180	hsa_circ_0003910	hsa_circ_0003658	hsa_circ_0003570	hsa_circ_0003403	hsa_circ_0003575
hsa_circ_0003181	hsa_circ_0003911	hsa_circ_0003659	hsa_circ_0003571	hsa_circ_0003404	hsa_circ_0003576
hsa_circ_0003182	hsa_circ_0003914	hsa_circ_0003663	hsa_circ_0003572	hsa_circ_0003406	hsa_circ_0003580
hsa_circ_0003183	hsa_circ_0003915	hsa_circ_0003664	hsa_circ_0003573	hsa_circ_0003407	hsa_circ_0003583
hsa_circ_0003184	hsa_circ_0003916	hsa_circ_0003665	hsa_circ_0003575	hsa_circ_0003408	hsa_circ_0003584
hsa_circ_0003187	hsa_circ_0003919	hsa_circ_0003666	hsa_circ_0003576	hsa_circ_0003410	hsa_circ_0003585
hsa_circ_0003190	hsa_circ_0003920	hsa_circ_0003670	hsa_circ_0003577	hsa_circ_0003411	hsa_circ_0003586
hsa_circ_0003192	hsa_circ_0003925	hsa_circ_0003672	hsa_circ_0003580	hsa_circ_0003413	hsa_circ_0003587
hsa_circ_0003194	hsa_circ_0003928	hsa_circ_0003673	hsa_circ_0003583	hsa_circ_0003414	hsa_circ_0003590
hsa_circ_0003195	hsa_circ_0003929	hsa_circ_0003677	hsa_circ_0003584	hsa_circ_0003417	hsa_circ_0003592
hsa_circ_0003196	hsa_circ_0003935	hsa_circ_0003679	hsa_circ_0003585	hsa_circ_0003419	hsa_circ_0003594
hsa_circ_0003197	hsa_circ_0003936	hsa_circ_0003680	hsa_circ_0003586	hsa_circ_0003421	hsa_circ_0003599
hsa_circ_0003198	hsa_circ_0003937	hsa_circ_0003681	hsa_circ_0003587	hsa_circ_0003423	hsa_circ_0003601
hsa_circ_0003200	hsa_circ_0003938	hsa_circ_0003682	hsa_circ_0003588	hsa_circ_0003426	hsa_circ_0003602
hsa_circ_0003201	hsa_circ_0003939	hsa_circ_0003683	hsa_circ_0003589	hsa_circ_0003428	hsa_circ_0003605
hsa_circ_0003203	hsa_circ_0003941	hsa_circ_0003684	hsa_circ_0003590	hsa_circ_0003429	hsa_circ_0003607
hsa_circ_0003205	hsa_circ_0003942	hsa_circ_0003685	hsa_circ_0003593	hsa_circ_0003431	hsa_circ_0003608
hsa_circ_0003206	hsa_circ_0003947	hsa_circ_0003688	hsa_circ_0003597	hsa_circ_0003438	hsa_circ_0003611
hsa_circ_0003207	hsa_circ_0003948	hsa_circ_0003690	hsa_circ_0003599	hsa_circ_0003439	hsa_circ_0003615
hsa_circ_0003208	hsa_circ_0003949	hsa_circ_0003692	hsa_circ_0003601	hsa_circ_0003440	hsa_circ_0003617
hsa_circ_0003209	hsa_circ_0003950	hsa_circ_0003693	hsa_circ_0003602	hsa_circ_0003441	hsa_circ_0003618
hsa_circ_0003211	hsa_circ_0003951	hsa_circ_0003694	hsa_circ_0003605	hsa_circ_0003442	hsa_circ_0003619
hsa_circ_0003212	hsa_circ_0003952	hsa_circ_0003695	hsa_circ_0003608	hsa_circ_0003443	hsa_circ_0003620
hsa_circ_0003213	hsa_circ_0003956	hsa_circ_0003696	hsa_circ_0003611	hsa_circ_0003444	hsa_circ_0003624
hsa_circ_0003214	hsa_circ_0003958	hsa_circ_0003697	hsa_circ_0003612	hsa_circ_0003446	hsa_circ_0003625
hsa_circ_0003215	hsa_circ_0003959	hsa_circ_0003698	hsa_circ_0003615	hsa_circ_0003448	hsa_circ_0003626
hsa_circ_0003216	hsa_circ_0003961	hsa_circ_0003700	hsa_circ_0003617	hsa_circ_0003449	hsa_circ_0003629
hsa_circ_0003217	hsa_circ_0003965	hsa_circ_0003703	hsa_circ_0003618	hsa_circ_0003451	hsa_circ_0003630
hsa_circ_0003218	hsa_circ_0003967	hsa_circ_0003704	hsa_circ_0003619	hsa_circ_0003454	hsa_circ_0003632
hsa_circ_0003219	hsa_circ_0003969	hsa_circ_0003706	hsa_circ_0003620	hsa_circ_0003455	hsa_circ_0003633
hsa_circ_0003220	hsa_circ_0003972	hsa_circ_0003713	hsa_circ_0003623	hsa_circ_0003456	hsa_circ_0003634
hsa_circ_0003221	hsa_circ_0003974	hsa_circ_0003715	hsa_circ_0003624	hsa_circ_0003458	hsa_circ_0003636
hsa_circ_0003222	hsa_circ_0003975	hsa_circ_0003716	hsa_circ_0003626	hsa_circ_0003459	hsa_circ_0003638
hsa_circ_0003227	hsa_circ_0003979	hsa_circ_0003718	hsa_circ_0003629	hsa_circ_0003461	hsa_circ_0003641
hsa_circ_0003231	hsa_circ_0003985	hsa_circ_0003720	hsa_circ_0003630	hsa_circ_0003462	hsa_circ_0003644
hsa_circ_0003232	hsa_circ_0003986	hsa_circ_0003725	hsa_circ_0003632	hsa_circ_0003467	hsa_circ_0003645
hsa_circ_0003233	hsa_circ_0003988	hsa_circ_0003729	hsa_circ_0003633	hsa_circ_0003472	hsa_circ_0003646
hsa_circ_0003234	hsa_circ_0003989	hsa_circ_0003730	hsa_circ_0003637	hsa_circ_0003474	hsa_circ_0003647
hsa_circ_0003235	hsa_circ_0003990	hsa_circ_0003731	hsa_circ_0003638	hsa_circ_0003475	hsa_circ_0003651
hsa_circ_0003236	hsa_circ_0003991	hsa_circ_0003733	hsa_circ_0003641	hsa_circ_0003478	hsa_circ_0003652
hsa_circ_0003238	hsa_circ_0003994	hsa_circ_0003734	hsa_circ_0003643	hsa_circ_0003481	hsa_circ_0003653
hsa_circ_0003239	hsa_circ_0003995	hsa_circ_0003738	hsa_circ_0003644	hsa_circ_0003489	hsa_circ_0003654
hsa_circ_0003244	hsa_circ_0003996	hsa_circ_0003744	hsa_circ_0003645	hsa_circ_0003493	hsa_circ_0003655
hsa_circ_0003247	hsa_circ_0003997	hsa_circ_0003747	hsa_circ_0003646	hsa_circ_0003495	hsa_circ_0003656
hsa_circ_0003249	hsa_circ_0003998	hsa_circ_0003748	hsa_circ_0003647	hsa_circ_0003496	hsa_circ_0003657
hsa_circ_0003250	hsa_circ_0004001	hsa_circ_0003751	hsa_circ_0003650	hsa_circ_0003497	hsa_circ_0003658
hsa_circ_0003251	hsa_circ_0004006	hsa_circ_0003755	hsa_circ_0003652	hsa_circ_0003500	hsa_circ_0003659
hsa_circ_0003253	hsa_circ_0004010	hsa_circ_0003757	hsa_circ_0003653	hsa_circ_0003501	hsa_circ_0003660
hsa_circ_0003254	hsa_circ_0004011	hsa_circ_0003759	hsa_circ_0003654	hsa_circ_0003504	hsa_circ_0003661
hsa_circ_0003255	hsa_circ_0004013	hsa_circ_0003762	hsa_circ_0003655	hsa_circ_0003505	hsa_circ_0003662
hsa_circ_0003258	hsa_circ_0004015	hsa_circ_0003763	hsa_circ_0003656	hsa_circ_0003506	hsa_circ_0003663
hsa_circ_0003259	hsa_circ_0004019	hsa_circ_0003764	hsa_circ_0003657	hsa_circ_0003507	hsa_circ_0003665
hsa_circ_0003263	hsa_circ_0004024	hsa_circ_0003766	hsa_circ_0003658	hsa_circ_0003509	hsa_circ_0003669
hsa_circ_0003264	hsa_circ_0004027	hsa_circ_0003767	hsa_circ_0003659	hsa_circ_0003511	hsa_circ_0003670
hsa_circ_0003265	hsa_circ_0004029	hsa_circ_0003768	hsa_circ_0003660	hsa_circ_0003512	hsa_circ_0003672
hsa_circ_0003266	hsa_circ_0004033	hsa_circ_0003769	hsa_circ_0003661	hsa_circ_0003513	hsa_circ_0003673
hsa_circ_0003267	hsa_circ_0004036	hsa_circ_0003770	hsa_circ_0003662	hsa_circ_0003514	hsa_circ_0003675
hsa_circ_0003268	hsa_circ_0004037	hsa_circ_0003772	hsa_circ_0003664	hsa_circ_0003516	hsa_circ_0003676
hsa_circ_0003270	hsa_circ_0004039	hsa_circ_0003773	hsa_circ_0003665	hsa_circ_0003517	hsa_circ_0003677
hsa_circ_0003271	hsa_circ_0004040	hsa_circ_0003774	hsa_circ_0003670	hsa_circ_0003518	hsa_circ_0003682
hsa_circ_0003272	hsa_circ_0004042	hsa_circ_0003779	hsa_circ_0003673	hsa_circ_0003520	hsa_circ_0003684
hsa_circ_0003273	hsa_circ_0004046	hsa_circ_0003781	hsa_circ_0003675	hsa_circ_0003521	hsa_circ_0003685
hsa_circ_0003274	hsa_circ_0004049	hsa_circ_0003782	hsa_circ_0003676	hsa_circ_0003523	hsa_circ_0003688
hsa_circ_0003275	hsa_circ_0004050	hsa_circ_0003784	hsa_circ_0003677	hsa_circ_0003524	hsa_circ_0003691
hsa_circ_0003276	hsa_circ_0004052	hsa_circ_0003785	hsa_circ_0003679	hsa_circ_0003525	hsa_circ_0003692
hsa_circ_0003277	hsa_circ_0004053	hsa_circ_0003786	hsa_circ_0003682	hsa_circ_0003526	hsa_circ_0003693
hsa_circ_0003278	hsa_circ_0004057	hsa_circ_0003787	hsa_circ_0003684	hsa_circ_0003529	hsa_circ_0003694
hsa_circ_0003279	hsa_circ_0004058	hsa_circ_0003788	hsa_circ_0003685	hsa_circ_0003530	hsa_circ_0003695
hsa_circ_0003280	hsa_circ_0004061	hsa_circ_0003789	hsa_circ_0003688	hsa_circ_0003532	hsa_circ_0003696
hsa_circ_0003281	hsa_circ_0004062	hsa_circ_0003790	hsa_circ_0003691	hsa_circ_0003533	hsa_circ_0003697
hsa_circ_0003285	hsa_circ_0004065	hsa_circ_0003793	hsa_circ_0003692	hsa_circ_0003534	hsa_circ_0003700
hsa_circ_0003287	hsa_circ_0004069	hsa_circ_0003794	hsa_circ_0003693	hsa_circ_0003536	hsa_circ_0003704
hsa_circ_0003288	hsa_circ_0004072	hsa_circ_0003795	hsa_circ_0003694	hsa_circ_0003537	hsa_circ_0003706
hsa_circ_0003290	hsa_circ_0004073	hsa_circ_0003796	hsa_circ_0003695	hsa_circ_0003538	hsa_circ_0003708
hsa_circ_0003293	hsa_circ_0004075	hsa_circ_0003799	hsa_circ_0003696	hsa_circ_0003541	hsa_circ_0003713
hsa_circ_0003294	hsa_circ_0004076	hsa_circ_0003805	hsa_circ_0003697	hsa_circ_0003544	hsa_circ_0003715
hsa_circ_0003295	hsa_circ_0004077	hsa_circ_0003810	hsa_circ_0003700	hsa_circ_0003545	hsa_circ_0003716
hsa_circ_0003296	hsa_circ_0004080	hsa_circ_0003814	hsa_circ_0003702	hsa_circ_0003548	hsa_circ_0003717
hsa_circ_0003297	hsa_circ_0004083	hsa_circ_0003817	hsa_circ_0003704	hsa_circ_0003549	hsa_circ_0003718
hsa_circ_0003298	hsa_circ_0004085	hsa_circ_0003818	hsa_circ_0003706	hsa_circ_0003550	hsa_circ_0003720
hsa_circ_0003300	hsa_circ_0004086	hsa_circ_0003819	hsa_circ_0003708	hsa_circ_0003553	hsa_circ_0003721
hsa_circ_0003302	hsa_circ_0004087	hsa_circ_0003820	hsa_circ_0003713	hsa_circ_0003554	hsa_circ_0003725
hsa_circ_0003303	hsa_circ_0004089	hsa_circ_0003823	hsa_circ_0003715	hsa_circ_0003555	hsa_circ_0003729
hsa_circ_0003304	hsa_circ_0004090	hsa_circ_0003828	hsa_circ_0003716	hsa_circ_0003558	hsa_circ_0003730
hsa_circ_0003307	hsa_circ_0004091	hsa_circ_0003829	hsa_circ_0003717	hsa_circ_0003559	hsa_circ_0003731
hsa_circ_0003308	hsa_circ_0004095	hsa_circ_0003831	hsa_circ_0003718	hsa_circ_0003561	hsa_circ_0003733
hsa_circ_0003309	hsa_circ_0004096	hsa_circ_0003832	hsa_circ_0003720	hsa_circ_0003565	hsa_circ_0003734
hsa_circ_0003310	hsa_circ_0004098	hsa_circ_0003834	hsa_circ_0003721	hsa_circ_0003566	hsa_circ_0003735
hsa_circ_0003311	hsa_circ_0004102	hsa_circ_0003836	hsa_circ_0003729	hsa_circ_0003568	hsa_circ_0003739
hsa_circ_0003314	hsa_circ_0004103	hsa_circ_0003842	hsa_circ_0003730	hsa_circ_0003570	hsa_circ_0003740
hsa_circ_0003315	hsa_circ_0004107	hsa_circ_0003844	hsa_circ_0003731	hsa_circ_0003571	hsa_circ_0003745
hsa_circ_0003316	hsa_circ_0004109	hsa_circ_0003846	hsa_circ_0003734	hsa_circ_0003572	hsa_circ_0003747
hsa_circ_0003318	hsa_circ_0004110	hsa_circ_0003848	hsa_circ_0003735	hsa_circ_0003573	hsa_circ_0003748
hsa_circ_0003319	hsa_circ_0004113	hsa_circ_0003851	hsa_circ_0003738	hsa_circ_0003574	hsa_circ_0003755
hsa_circ_0003320	hsa_circ_0004116	hsa_circ_0003852	hsa_circ_0003745	hsa_circ_0003575	hsa_circ_0003756
hsa_circ_0003321	hsa_circ_0004117	hsa_circ_0003853	hsa_circ_0003746	hsa_circ_0003576	hsa_circ_0003757
hsa_circ_0003322	hsa_circ_0004118	hsa_circ_0003854	hsa_circ_0003747	hsa_circ_0003577	hsa_circ_0003758
hsa_circ_0003323	hsa_circ_0004119	hsa_circ_0003855	hsa_circ_0003748	hsa_circ_0003580	hsa_circ_0003759
hsa_circ_0003326	hsa_circ_0004120	hsa_circ_0003856	hsa_circ_0003750	hsa_circ_0003583	hsa_circ_0003761
hsa_circ_0003327	hsa_circ_0004124	hsa_circ_0003857	hsa_circ_0003751	hsa_circ_0003584	hsa_circ_0003762
hsa_circ_0003328	hsa_circ_0004127	hsa_circ_0003858	hsa_circ_0003755	hsa_circ_0003585	hsa_circ_0003763
hsa_circ_0003329	hsa_circ_0004129	hsa_circ_0003859	hsa_circ_0003757	hsa_circ_0003586	hsa_circ_0003764
hsa_circ_0003331	hsa_circ_0004130	hsa_circ_0003863	hsa_circ_0003758	hsa_circ_0003587	hsa_circ_0003766
hsa_circ_0003332	hsa_circ_0004133	hsa_circ_0003865	hsa_circ_0003759	hsa_circ_0003588	hsa_circ_0003767
hsa_circ_0003333	hsa_circ_0004136	hsa_circ_0003866	hsa_circ_0003762	hsa_circ_0003590	hsa_circ_0003768
hsa_circ_0003334	hsa_circ_0004137	hsa_circ_0003867	hsa_circ_0003763	hsa_circ_0003592	hsa_circ_0003769
hsa_circ_0003337	hsa_circ_0004139	hsa_circ_0003868	hsa_circ_0003764	hsa_circ_0003593	hsa_circ_0003770
hsa_circ_0003338	hsa_circ_0004142	hsa_circ_0003871	hsa_circ_0003765	hsa_circ_0003594	hsa_circ_0003772
hsa_circ_0003339	hsa_circ_0004146	hsa_circ_0003872	hsa_circ_0003766	hsa_circ_0003599	hsa_circ_0003773
hsa_circ_0003340	hsa_circ_0004147	hsa_circ_0003873	hsa_circ_0003767	hsa_circ_0003601	hsa_circ_0003775
hsa_circ_0003341	hsa_circ_0004148	hsa_circ_0003875	hsa_circ_0003768	hsa_circ_0003602	hsa_circ_0003779
hsa_circ_0003342	hsa_circ_0004152	hsa_circ_0003876	hsa_circ_0003769	hsa_circ_0003605	hsa_circ_0003781
hsa_circ_0003343	hsa_circ_0004155	hsa_circ_0003877	hsa_circ_0003770	hsa_circ_0003608	hsa_circ_0003782
hsa_circ_0003344	hsa_circ_0004156	hsa_circ_0003878	hsa_circ_0003772	hsa_circ_0003611	hsa_circ_0003783
hsa_circ_0003345	hsa_circ_0004162	hsa_circ_0003880	hsa_circ_0003773	hsa_circ_0003613	hsa_circ_0003784
hsa_circ_0003347	hsa_circ_0004166	hsa_circ_0003881	hsa_circ_0003777	hsa_circ_0003615	hsa_circ_0003786
hsa_circ_0003349	hsa_circ_0004168	hsa_circ_0003882	hsa_circ_0003779	hsa_circ_0003617	hsa_circ_0003787
hsa_circ_0003351	hsa_circ_0004179	hsa_circ_0003883	hsa_circ_0003781	hsa_circ_0003618	hsa_circ_0003788
hsa_circ_0003353	hsa_circ_0004182	hsa_circ_0003884	hsa_circ_0003782	hsa_circ_0003619	hsa_circ_0003789
hsa_circ_0003356	hsa_circ_0004183	hsa_circ_0003885	hsa_circ_0003784	hsa_circ_0003620	hsa_circ_0003793
hsa_circ_0003357	hsa_circ_0004187	hsa_circ_0003889	hsa_circ_0003785	hsa_circ_0003622	hsa_circ_0003794
hsa_circ_0003361	hsa_circ_0004189	hsa_circ_0003891	hsa_circ_0003786	hsa_circ_0003623	hsa_circ_0003795
hsa_circ_0003362	hsa_circ_0004190	hsa_circ_0003893	hsa_circ_0003788	hsa_circ_0003624	hsa_circ_0003796
hsa_circ_0003364	hsa_circ_0004191	hsa_circ_0003894	hsa_circ_0003789	hsa_circ_0003625	hsa_circ_0003797
hsa_circ_0003365	hsa_circ_0004195	hsa_circ_0003896	hsa_circ_0003792	hsa_circ_0003626	hsa_circ_0003799
hsa_circ_0003366	hsa_circ_0004197	hsa_circ_0003898	hsa_circ_0003793	hsa_circ_0003629	hsa_circ_0003804
hsa_circ_0003368	hsa_circ_0004200	hsa_circ_0003899	hsa_circ_0003794	hsa_circ_0003630	hsa_circ_0003805
hsa_circ_0003371	hsa_circ_0004203	hsa_circ_0003900	hsa_circ_0003795	hsa_circ_0003632	hsa_circ_0003810
hsa_circ_0003374	hsa_circ_0004204	hsa_circ_0003908	hsa_circ_0003796	hsa_circ_0003633	hsa_circ_0003813
hsa_circ_0003376	hsa_circ_0004205	hsa_circ_0003910	hsa_circ_0003797	hsa_circ_0003634	hsa_circ_0003814
hsa_circ_0003378	hsa_circ_0004206	hsa_circ_0003911	hsa_circ_0003799	hsa_circ_0003636	hsa_circ_0003817
hsa_circ_0003380	hsa_circ_0004207	hsa_circ_0003912	hsa_circ_0003804	hsa_circ_0003637	hsa_circ_0003819
hsa_circ_0003381	hsa_circ_0004208	hsa_circ_0003914	hsa_circ_0003805	hsa_circ_0003638	hsa_circ_0003820
hsa_circ_0003386	hsa_circ_0004210	hsa_circ_0003915	hsa_circ_0003808	hsa_circ_0003640	hsa_circ_0003823
hsa_circ_0003387	hsa_circ_0004212	hsa_circ_0003916	hsa_circ_0003810	hsa_circ_0003641	hsa_circ_0003826
hsa_circ_0003388	hsa_circ_0004214	hsa_circ_0003917	hsa_circ_0003814	hsa_circ_0003644	hsa_circ_0003828
hsa_circ_0003390	hsa_circ_0004217	hsa_circ_0003920	hsa_circ_0003817	hsa_circ_0003645	hsa_circ_0003829
hsa_circ_0003391	hsa_circ_0004220	hsa_circ_0003922	hsa_circ_0003819	hsa_circ_0003647	hsa_circ_0003831
hsa_circ_0003393	hsa_circ_0004222	hsa_circ_0003925	hsa_circ_0003820	hsa_circ_0003649	hsa_circ_0003832
hsa_circ_0003394	hsa_circ_0004223	hsa_circ_0003927	hsa_circ_0003823	hsa_circ_0003650	hsa_circ_0003834
hsa_circ_0003395	hsa_circ_0004224	hsa_circ_0003928	hsa_circ_0003826	hsa_circ_0003652	hsa_circ_0003836
hsa_circ_0003398	hsa_circ_0004227	hsa_circ_0003929	hsa_circ_0003828	hsa_circ_0003653	hsa_circ_0003838
hsa_circ_0003399	hsa_circ_0004228	hsa_circ_0003935	hsa_circ_0003829	hsa_circ_0003654	hsa_circ_0003842
hsa_circ_0003400	hsa_circ_0004229	hsa_circ_0003936	hsa_circ_0003830	hsa_circ_0003655	hsa_circ_0003846
hsa_circ_0003401	hsa_circ_0004231	hsa_circ_0003937	hsa_circ_0003831	hsa_circ_0003656	hsa_circ_0003848
hsa_circ_0003403	hsa_circ_0004237	hsa_circ_0003941	hsa_circ_0003832	hsa_circ_0003657	hsa_circ_0003851
hsa_circ_0003404	hsa_circ_0004238	hsa_circ_0003942	hsa_circ_0003834	hsa_circ_0003658	hsa_circ_0003852
hsa_circ_0003406	hsa_circ_0004240	hsa_circ_0003945	hsa_circ_0003836	hsa_circ_0003659	hsa_circ_0003853
hsa_circ_0003407	hsa_circ_0004241	hsa_circ_0003947	hsa_circ_0003838	hsa_circ_0003663	hsa_circ_0003854
hsa_circ_0003408	hsa_circ_0004243	hsa_circ_0003948	hsa_circ_0003839	hsa_circ_0003664	hsa_circ_0003855
hsa_circ_0003410	hsa_circ_0004244	hsa_circ_0003949	hsa_circ_0003840	hsa_circ_0003665	hsa_circ_0003856
hsa_circ_0003413	hsa_circ_0004245	hsa_circ_0003950	hsa_circ_0003842	hsa_circ_0003670	hsa_circ_0003857
hsa_circ_0003414	hsa_circ_0004248	hsa_circ_0003951	hsa_circ_0003844	hsa_circ_0003673	hsa_circ_0003858
hsa_circ_0003419	hsa_circ_0004253	hsa_circ_0003952	hsa_circ_0003846	hsa_circ_0003675	hsa_circ_0003859
hsa_circ_0003421	hsa_circ_0004254	hsa_circ_0003956	hsa_circ_0003848	hsa_circ_0003676	hsa_circ_0003861
hsa_circ_0003423	hsa_circ_0004258	hsa_circ_0003958	hsa_circ_0003851	hsa_circ_0003677	hsa_circ_0003863
hsa_circ_0003426	hsa_circ_0004259	hsa_circ_0003959	hsa_circ_0003852	hsa_circ_0003680	hsa_circ_0003865
hsa_circ_0003428	hsa_circ_0004260	hsa_circ_0003961	hsa_circ_0003853	hsa_circ_0003682	hsa_circ_0003866
hsa_circ_0003430	hsa_circ_0004264	hsa_circ_0003963	hsa_circ_0003854	hsa_circ_0003683	hsa_circ_0003867
hsa_circ_0003431	hsa_circ_0004269	hsa_circ_0003965	hsa_circ_0003855	hsa_circ_0003684	hsa_circ_0003868
hsa_circ_0003436	hsa_circ_0004270	hsa_circ_0003967	hsa_circ_0003856	hsa_circ_0003685	hsa_circ_0003871
hsa_circ_0003437	hsa_circ_0004271	hsa_circ_0003969	hsa_circ_0003857	hsa_circ_0003688	hsa_circ_0003872
hsa_circ_0003438	hsa_circ_0004272	hsa_circ_0003972	hsa_circ_0003858	hsa_circ_0003692	hsa_circ_0003873
hsa_circ_0003439	hsa_circ_0004273	hsa_circ_0003974	hsa_circ_0003859	hsa_circ_0003693	hsa_circ_0003875
hsa_circ_0003440	hsa_circ_0004279	hsa_circ_0003975	hsa_circ_0003861	hsa_circ_0003694	hsa_circ_0003876
hsa_circ_0003441	hsa_circ_0004281	hsa_circ_0003978	hsa_circ_0003863	hsa_circ_0003695	hsa_circ_0003877
hsa_circ_0003442	hsa_circ_0004283	hsa_circ_0003979	hsa_circ_0003865	hsa_circ_0003696	hsa_circ_0003878
hsa_circ_0003444	hsa_circ_0004286	hsa_circ_0003981	hsa_circ_0003866	hsa_circ_0003697	hsa_circ_0003880
hsa_circ_0003445	hsa_circ_0004289	hsa_circ_0003988	hsa_circ_0003867	hsa_circ_0003698	hsa_circ_0003881
hsa_circ_0003446	hsa_circ_0004292	hsa_circ_0003990	hsa_circ_0003868	hsa_circ_0003700	hsa_circ_0003882
hsa_circ_0003448	hsa_circ_0004293	hsa_circ_0003991	hsa_circ_0003871	hsa_circ_0003704	hsa_circ_0003884
hsa_circ_0003449	hsa_circ_0004299	hsa_circ_0003994	hsa_circ_0003872	hsa_circ_0003706	hsa_circ_0003885
hsa_circ_0003451	hsa_circ_0004300	hsa_circ_0003996	hsa_circ_0003873	hsa_circ_0003708	hsa_circ_0003889
hsa_circ_0003455	hsa_circ_0004305	hsa_circ_0003997	hsa_circ_0003875	hsa_circ_0003712	hsa_circ_0003894
hsa_circ_0003456	hsa_circ_0004306	hsa_circ_0003998	hsa_circ_0003876	hsa_circ_0003713	hsa_circ_0003896
hsa_circ_0003457	hsa_circ_0004312	hsa_circ_0004001	hsa_circ_0003877	hsa_circ_0003715	hsa_circ_0003898
hsa_circ_0003458	hsa_circ_0004313	hsa_circ_0004002	hsa_circ_0003878	hsa_circ_0003716	hsa_circ_0003899
hsa_circ_0003459	hsa_circ_0004314	hsa_circ_0004004	hsa_circ_0003880	hsa_circ_0003718	hsa_circ_0003900
hsa_circ_0003460	hsa_circ_0004315	hsa_circ_0004006	hsa_circ_0003881	hsa_circ_0003720	hsa_circ_0003903
hsa_circ_0003461	hsa_circ_0004317	hsa_circ_0004008	hsa_circ_0003882	hsa_circ_0003721	hsa_circ_0003904
hsa_circ_0003462	hsa_circ_0004319	hsa_circ_0004010	hsa_circ_0003884	hsa_circ_0003729	hsa_circ_0003907
hsa_circ_0003463	hsa_circ_0004321	hsa_circ_0004011	hsa_circ_0003885	hsa_circ_0003730	hsa_circ_0003908
hsa_circ_0003467	hsa_circ_0004331	hsa_circ_0004013	hsa_circ_0003889	hsa_circ_0003733	hsa_circ_0003909
hsa_circ_0003468	hsa_circ_0004334	hsa_circ_0004014	hsa_circ_0003891	hsa_circ_0003734	hsa_circ_0003910
hsa_circ_0003469	hsa_circ_0004338	hsa_circ_0004015	hsa_circ_0003894	hsa_circ_0003735	hsa_circ_0003911
hsa_circ_0003472	hsa_circ_0004339	hsa_circ_0004018	hsa_circ_0003896	hsa_circ_0003738	hsa_circ_0003912
hsa_circ_0003474	hsa_circ_0004340	hsa_circ_0004019	hsa_circ_0003898	hsa_circ_0003739	hsa_circ_0003914
hsa_circ_0003475	hsa_circ_0004342	hsa_circ_0004023	hsa_circ_0003899	hsa_circ_0003745	hsa_circ_0003915
hsa_circ_0003476	hsa_circ_0004344	hsa_circ_0004024	hsa_circ_0003903	hsa_circ_0003747	hsa_circ_0003916
hsa_circ_0003478	hsa_circ_0004345	hsa_circ_0004027	hsa_circ_0003904	hsa_circ_0003748	hsa_circ_0003920
hsa_circ_0003481	hsa_circ_0004348	hsa_circ_0004029	hsa_circ_0003908	hsa_circ_0003749	hsa_circ_0003925
hsa_circ_0003484	hsa_circ_0004350	hsa_circ_0004032	hsa_circ_0003910	hsa_circ_0003750	hsa_circ_0003927
hsa_circ_0003485	hsa_circ_0004351	hsa_circ_0004033	hsa_circ_0003911	hsa_circ_0003754	hsa_circ_0003928
hsa_circ_0003486	hsa_circ_0004354	hsa_circ_0004034	hsa_circ_0003912	hsa_circ_0003755	hsa_circ_0003929
hsa_circ_0003489	hsa_circ_0004356	hsa_circ_0004036	hsa_circ_0003914	hsa_circ_0003756	hsa_circ_0003930
hsa_circ_0003493	hsa_circ_0004357	hsa_circ_0004037	hsa_circ_0003915	hsa_circ_0003757	hsa_circ_0003932
hsa_circ_0003494	hsa_circ_0004358	hsa_circ_0004039	hsa_circ_0003916	hsa_circ_0003759	hsa_circ_0003933
hsa_circ_0003495	hsa_circ_0004359	hsa_circ_0004040	hsa_circ_0003919	hsa_circ_0003761	hsa_circ_0003935
hsa_circ_0003496	hsa_circ_0004361	hsa_circ_0004041	hsa_circ_0003920	hsa_circ_0003762	hsa_circ_0003936
hsa_circ_0003497	hsa_circ_0004364	hsa_circ_0004042	hsa_circ_0003925	hsa_circ_0003763	hsa_circ_0003937
hsa_circ_0003498	hsa_circ_0004365	hsa_circ_0004046	hsa_circ_0003927	hsa_circ_0003764	hsa_circ_0003938
hsa_circ_0003499	hsa_circ_0004366	hsa_circ_0004049	hsa_circ_0003928	hsa_circ_0003765	hsa_circ_0003939
hsa_circ_0003500	hsa_circ_0004367	hsa_circ_0004050	hsa_circ_0003929	hsa_circ_0003766	hsa_circ_0003941
hsa_circ_0003501	hsa_circ_0004368	hsa_circ_0004052	hsa_circ_0003930	hsa_circ_0003767	hsa_circ_0003942
hsa_circ_0003502	hsa_circ_0004369	hsa_circ_0004053	hsa_circ_0003935	hsa_circ_0003768	hsa_circ_0003945
hsa_circ_0003504	hsa_circ_0004372	hsa_circ_0004057	hsa_circ_0003936	hsa_circ_0003769	hsa_circ_0003947
hsa_circ_0003505	hsa_circ_0004373	hsa_circ_0004058	hsa_circ_0003937	hsa_circ_0003770	hsa_circ_0003948
hsa_circ_0003506	hsa_circ_0004374	hsa_circ_0004060	hsa_circ_0003938	hsa_circ_0003772	hsa_circ_0003949
hsa_circ_0003507	hsa_circ_0004376	hsa_circ_0004061	hsa_circ_0003941	hsa_circ_0003773	hsa_circ_0003950
hsa_circ_0003509	hsa_circ_0004379	hsa_circ_0004062	hsa_circ_0003942	hsa_circ_0003777	hsa_circ_0003951
hsa_circ_0003511	hsa_circ_0004380	hsa_circ_0004069	hsa_circ_0003945	hsa_circ_0003780	hsa_circ_0003952
hsa_circ_0003512	hsa_circ_0004383	hsa_circ_0004073	hsa_circ_0003947	hsa_circ_0003781	hsa_circ_0003956
hsa_circ_0003513	hsa_circ_0004385	hsa_circ_0004075	hsa_circ_0003948	hsa_circ_0003782	hsa_circ_0003958
hsa_circ_0003514	hsa_circ_0004386	hsa_circ_0004076	hsa_circ_0003949	hsa_circ_0003783	hsa_circ_0003959
hsa_circ_0003516	hsa_circ_0004387	hsa_circ_0004077	hsa_circ_0003950	hsa_circ_0003784	hsa_circ_0003961
hsa_circ_0003517	hsa_circ_0004392	hsa_circ_0004080	hsa_circ_0003951	hsa_circ_0003785	hsa_circ_0003963
hsa_circ_0003518	hsa_circ_0004393	hsa_circ_0004081	hsa_circ_0003952	hsa_circ_0003786	hsa_circ_0003965
hsa_circ_0003519	hsa_circ_0004394	hsa_circ_0004083	hsa_circ_0003956	hsa_circ_0003788	hsa_circ_0003966
hsa_circ_0003520	hsa_circ_0004396	hsa_circ_0004085	hsa_circ_0003958	hsa_circ_0003789	hsa_circ_0003967
hsa_circ_0003523	hsa_circ_0004402	hsa_circ_0004086	hsa_circ_0003959	hsa_circ_0003793	hsa_circ_0003968
hsa_circ_0003524	hsa_circ_0004403	hsa_circ_0004087	hsa_circ_0003961	hsa_circ_0003794	hsa_circ_0003969
hsa_circ_0003525	hsa_circ_0004405	hsa_circ_0004088	hsa_circ_0003963	hsa_circ_0003795	hsa_circ_0003972
hsa_circ_0003526	hsa_circ_0004406	hsa_circ_0004089	hsa_circ_0003965	hsa_circ_0003796	hsa_circ_0003974
hsa_circ_0003527	hsa_circ_0004407	hsa_circ_0004090	hsa_circ_0003967	hsa_circ_0003799	hsa_circ_0003979
hsa_circ_0003528	hsa_circ_0004412	hsa_circ_0004091	hsa_circ_0003968	hsa_circ_0003804	hsa_circ_0003981
hsa_circ_0003529	hsa_circ_0004416	hsa_circ_0004092	hsa_circ_0003969	hsa_circ_0003805	hsa_circ_0003985
hsa_circ_0003530	hsa_circ_0004417	hsa_circ_0004095	hsa_circ_0003972	hsa_circ_0003808	hsa_circ_0003986
hsa_circ_0003532	hsa_circ_0004421	hsa_circ_0004096	hsa_circ_0003974	hsa_circ_0003810	hsa_circ_0003988
hsa_circ_0003533	hsa_circ_0004423	hsa_circ_0004098	hsa_circ_0003975	hsa_circ_0003814	hsa_circ_0003989
hsa_circ_0003534	hsa_circ_0004425	hsa_circ_0004099	hsa_circ_0003978	hsa_circ_0003817	hsa_circ_0003990
hsa_circ_0003536	hsa_circ_0004426	hsa_circ_0004102	hsa_circ_0003979	hsa_circ_0003818	hsa_circ_0003991
hsa_circ_0003537	hsa_circ_0004431	hsa_circ_0004103	hsa_circ_0003985	hsa_circ_0003819	hsa_circ_0003994
hsa_circ_0003538	hsa_circ_0004432	hsa_circ_0004107	hsa_circ_0003988	hsa_circ_0003820	hsa_circ_0003996
hsa_circ_0003540	hsa_circ_0004435	hsa_circ_0004109	hsa_circ_0003990	hsa_circ_0003823	hsa_circ_0003997
hsa_circ_0003541	hsa_circ_0004436	hsa_circ_0004110	hsa_circ_0003991	hsa_circ_0003826	hsa_circ_0003998
hsa_circ_0003544	hsa_circ_0004437	hsa_circ_0004111	hsa_circ_0003994	hsa_circ_0003828	hsa_circ_0003999
hsa_circ_0003545	hsa_circ_0004440	hsa_circ_0004113	hsa_circ_0003995	hsa_circ_0003829	hsa_circ_0004001
hsa_circ_0003548	hsa_circ_0004442	hsa_circ_0004116	hsa_circ_0003996	hsa_circ_0003831	hsa_circ_0004004
hsa_circ_0003549	hsa_circ_0004444	hsa_circ_0004117	hsa_circ_0003997	hsa_circ_0003832	hsa_circ_0004006
hsa_circ_0003550	hsa_circ_0004447	hsa_circ_0004119	hsa_circ_0003998	hsa_circ_0003834	hsa_circ_0004009
hsa_circ_0003551	hsa_circ_0004449	hsa_circ_0004120	hsa_circ_0004001	hsa_circ_0003836	hsa_circ_0004010
hsa_circ_0003552	hsa_circ_0004453	hsa_circ_0004123	hsa_circ_0004004	hsa_circ_0003838	hsa_circ_0004011
hsa_circ_0003553	hsa_circ_0004455	hsa_circ_0004124	hsa_circ_0004006	hsa_circ_0003839	hsa_circ_0004012
hsa_circ_0003555	hsa_circ_0004456	hsa_circ_0004127	hsa_circ_0004010	hsa_circ_0003842	hsa_circ_0004013
hsa_circ_0003556	hsa_circ_0004458	hsa_circ_0004129	hsa_circ_0004011	hsa_circ_0003844	hsa_circ_0004015
hsa_circ_0003558	hsa_circ_0004462	hsa_circ_0004133	hsa_circ_0004013	hsa_circ_0003846	hsa_circ_0004018
hsa_circ_0003559	hsa_circ_0004463	hsa_circ_0004137	hsa_circ_0004014	hsa_circ_0003848	hsa_circ_0004019
hsa_circ_0003561	hsa_circ_0004466	hsa_circ_0004139	hsa_circ_0004015	hsa_circ_0003851	hsa_circ_0004023
hsa_circ_0003564	hsa_circ_0004467	hsa_circ_0004142	hsa_circ_0004018	hsa_circ_0003852	hsa_circ_0004024
hsa_circ_0003565	hsa_circ_0004468	hsa_circ_0004146	hsa_circ_0004019	hsa_circ_0003853	hsa_circ_0004027
hsa_circ_0003566	hsa_circ_0004469	hsa_circ_0004148	hsa_circ_0004023	hsa_circ_0003854	hsa_circ_0004029
hsa_circ_0003568	hsa_circ_0004473	hsa_circ_0004151	hsa_circ_0004024	hsa_circ_0003855	hsa_circ_0004032
hsa_circ_0003570	hsa_circ_0004477	hsa_circ_0004156	hsa_circ_0004025	hsa_circ_0003856	hsa_circ_0004033
hsa_circ_0003571	hsa_circ_0004479	hsa_circ_0004158	hsa_circ_0004027	hsa_circ_0003857	hsa_circ_0004034
hsa_circ_0003572	hsa_circ_0004483	hsa_circ_0004162	hsa_circ_0004029	hsa_circ_0003858	hsa_circ_0004036
hsa_circ_0003573	hsa_circ_0004484	hsa_circ_0004166	hsa_circ_0004033	hsa_circ_0003859	hsa_circ_0004037
hsa_circ_0003574	hsa_circ_0004488	hsa_circ_0004168	hsa_circ_0004034	hsa_circ_0003861	hsa_circ_0004039
hsa_circ_0003575	hsa_circ_0004490	hsa_circ_0004172	hsa_circ_0004036	hsa_circ_0003863	hsa_circ_0004040
hsa_circ_0003576	hsa_circ_0004491	hsa_circ_0004179	hsa_circ_0004037	hsa_circ_0003865	hsa_circ_0004041
hsa_circ_0003577	hsa_circ_0004493	hsa_circ_0004180	hsa_circ_0004039	hsa_circ_0003866	hsa_circ_0004042
hsa_circ_0003580	hsa_circ_0004494	hsa_circ_0004181	hsa_circ_0004040	hsa_circ_0003868	hsa_circ_0004044
hsa_circ_0003583	hsa_circ_0004502	hsa_circ_0004182	hsa_circ_0004042	hsa_circ_0003871	hsa_circ_0004046
hsa_circ_0003584	hsa_circ_0004503	hsa_circ_0004189	hsa_circ_0004046	hsa_circ_0003872	hsa_circ_0004049
hsa_circ_0003585	hsa_circ_0004506	hsa_circ_0004191	hsa_circ_0004049	hsa_circ_0003873	hsa_circ_0004050
hsa_circ_0003586	hsa_circ_0004509	hsa_circ_0004194	hsa_circ_0004050	hsa_circ_0003874	hsa_circ_0004053
hsa_circ_0003587	hsa_circ_0004510	hsa_circ_0004195	hsa_circ_0004052	hsa_circ_0003875	hsa_circ_0004057
hsa_circ_0003588	hsa_circ_0004513	hsa_circ_0004196	hsa_circ_0004053	hsa_circ_0003876	hsa_circ_0004058
hsa_circ_0003589	hsa_circ_0004516	hsa_circ_0004200	hsa_circ_0004057	hsa_circ_0003877	hsa_circ_0004061
hsa_circ_0003590	hsa_circ_0004517	hsa_circ_0004203	hsa_circ_0004058	hsa_circ_0003878	hsa_circ_0004062
hsa_circ_0003592	hsa_circ_0004520	hsa_circ_0004204	hsa_circ_0004060	hsa_circ_0003880	hsa_circ_0004065
hsa_circ_0003593	hsa_circ_0004523	hsa_circ_0004205	hsa_circ_0004061	hsa_circ_0003881	hsa_circ_0004069
hsa_circ_0003594	hsa_circ_0004524	hsa_circ_0004206	hsa_circ_0004062	hsa_circ_0003882	hsa_circ_0004071
hsa_circ_0003597	hsa_circ_0004525	hsa_circ_0004207	hsa_circ_0004065	hsa_circ_0003884	hsa_circ_0004073
hsa_circ_0003599	hsa_circ_0004527	hsa_circ_0004208	hsa_circ_0004069	hsa_circ_0003885	hsa_circ_0004075
hsa_circ_0003601	hsa_circ_0004529	hsa_circ_0004210	hsa_circ_0004071	hsa_circ_0003889	hsa_circ_0004076
hsa_circ_0003602	hsa_circ_0004531	hsa_circ_0004212	hsa_circ_0004072	hsa_circ_0003891	hsa_circ_0004077
hsa_circ_0003605	hsa_circ_0004532	hsa_circ_0004213	hsa_circ_0004073	hsa_circ_0003894	hsa_circ_0004078
[truncated: 36,949 more rows]

## Sheet: circRNAs with RNase treatment
CircRNAs in CircInteractome
RNase
hsa_circ_0000007
hsa_circ_0000008
hsa_circ_0000011
hsa_circ_0000018
hsa_circ_0000019
hsa_circ_0000020
hsa_circ_0000021
hsa_circ_0000023
hsa_circ_0000024
hsa_circ_0000025
hsa_circ_0000026
hsa_circ_0000027
hsa_circ_0000028
hsa_circ_0000032
hsa_circ_0000033
hsa_circ_0000034
hsa_circ_0000043
hsa_circ_0000044
hsa_circ_0000048
hsa_circ_0000057
hsa_circ_0000061
hsa_circ_0000063
hsa_circ_0000067
hsa_circ_0000069
hsa_circ_0000072
hsa_circ_0000075
hsa_circ_0000076
hsa_circ_0000081
hsa_circ_0000082
hsa_circ_0000087
hsa_circ_0000088
hsa_circ_0000091
hsa_circ_0000096
hsa_circ_0000098
hsa_circ_0000109
hsa_circ_0000117
hsa_circ_0000128
hsa_circ_0000130
hsa_circ_0000131
hsa_circ_0000133
hsa_circ_0000137
hsa_circ_0000139
hsa_circ_0000145
hsa_circ_0000153
hsa_circ_0000154
hsa_circ_0000160
hsa_circ_0000166
hsa_circ_0000169
hsa_circ_0000174
hsa_circ_0000179
hsa_circ_0000184
hsa_circ_0000192
hsa_circ_0000195
hsa_circ_0000196
hsa_circ_0000198
hsa_circ_0000199
hsa_circ_0000206
hsa_circ_0000210
hsa_circ_0000213
hsa_circ_0000219
hsa_circ_0000225
hsa_circ_0000226
hsa_circ_0000227
hsa_circ_0000228
hsa_circ_0000230
hsa_circ_0000231
hsa_circ_0000233
hsa_circ_0000234
hsa_circ_0000235
hsa_circ_0000239
hsa_circ_0000246
hsa_circ_0000247
hsa_circ_0000255
hsa_circ_0000257
hsa_circ_0000258
hsa_circ_0000260
hsa_circ_0000264
hsa_circ_0000267
hsa_circ_0000268
hsa_circ_0000274
hsa_circ_0000277
hsa_circ_0000279
hsa_circ_0000280
hsa_circ_0000283
hsa_circ_0000284
hsa_circ_0000288
hsa_circ_0000290
hsa_circ_0000295
hsa_circ_0000311
hsa_circ_0000330
hsa_circ_0000337
hsa_circ_0000343
hsa_circ_0000344
hsa_circ_0000349
hsa_circ_0000350
hsa_circ_0000359
hsa_circ_0000362
hsa_circ_0000369
hsa_circ_0000370
hsa_circ_0000371
hsa_circ_0000372
hsa_circ_0000373
hsa_circ_0000375
hsa_circ_0000377
hsa_circ_0000378
hsa_circ_0000384
hsa_circ_0000386
hsa_circ_0000392
hsa_circ_0000398
hsa_circ_0000408
hsa_circ_0000411
hsa_circ_0000412
hsa_circ_0000414
hsa_circ_0000418
hsa_circ_0000419
hsa_circ_0000424
hsa_circ_0000431
hsa_circ_0000438
hsa_circ_0000441
hsa_circ_0000442
hsa_circ_0000443
hsa_circ_0000446
hsa_circ_0000448
hsa_circ_0000458
hsa_circ_0000460
hsa_circ_0000462
hsa_circ_0000469
hsa_circ_0000471
hsa_circ_0000478
hsa_circ_0000479
hsa_circ_0000481
hsa_circ_0000489
hsa_circ_0000494
hsa_circ_0000495
hsa_circ_0000500
hsa_circ_0000504
hsa_circ_0000506
hsa_circ_0000514
hsa_circ_0000518
hsa_circ_0000520
hsa_circ_0000522
hsa_circ_0000523
hsa_circ_0000524
hsa_circ_0000528
hsa_circ_0000530
hsa_circ_0000532
hsa_circ_0000539
hsa_circ_0000542
hsa_circ_0000545
hsa_circ_0000557
hsa_circ_0000564
hsa_circ_0000567
hsa_circ_0000569
hsa_circ_0000571
hsa_circ_0000592
hsa_circ_0000604
hsa_circ_0000605
hsa_circ_0000606
hsa_circ_0000607
hsa_circ_0000612
hsa_circ_0000614
hsa_circ_0000615
hsa_circ_0000620
hsa_circ_0000628
hsa_circ_0000631
hsa_circ_0000633
hsa_circ_0000638
hsa_circ_0000639
hsa_circ_0000642
hsa_circ_0000643
hsa_circ_0000645
hsa_circ_0000646
hsa_circ_0000647
hsa_circ_0000650
hsa_circ_0000651
hsa_circ_0000652
hsa_circ_0000655
hsa_circ_0000657
hsa_circ_0000669
hsa_circ_0000672
hsa_circ_0000673
hsa_circ_0000675
hsa_circ_0000676
hsa_circ_0000678
hsa_circ_0000679
hsa_circ_0000688
hsa_circ_0000697
hsa_circ_0000698
hsa_circ_0000704
hsa_circ_0000705
hsa_circ_0000707
hsa_circ_0000710
hsa_circ_0000711
hsa_circ_0000715
hsa_circ_0000722
hsa_circ_0000724
hsa_circ_0000725
hsa_circ_0000727
hsa_circ_0000734
hsa_circ_0000740
hsa_circ_0000741
hsa_circ_0000754
hsa_circ_0000759
hsa_circ_0000771
hsa_circ_0000779
hsa_circ_0000780
hsa_circ_0000782
hsa_circ_0000785
hsa_circ_0000786
hsa_circ_0000793
hsa_circ_0000794
hsa_circ_0000814
hsa_circ_0000816
hsa_circ_0000817
hsa_circ_0000818
hsa_circ_0000825
hsa_circ_0000830
hsa_circ_0000831
hsa_circ_0000835
hsa_circ_0000836
hsa_circ_0000839
hsa_circ_0000845
hsa_circ_0000847
hsa_circ_0000849
hsa_circ_0000852
hsa_circ_0000853
hsa_circ_0000857
hsa_circ_0000859
hsa_circ_0000860
hsa_circ_0000871
hsa_circ_0000876
hsa_circ_0000881
hsa_circ_0000883
hsa_circ_0000888
hsa_circ_0000889
hsa_circ_0000893
hsa_circ_0000894
hsa_circ_0000896
hsa_circ_0000906
hsa_circ_0000907
hsa_circ_0000909
hsa_circ_0000910
hsa_circ_0000918
hsa_circ_0000921
hsa_circ_0000923
hsa_circ_0000924
hsa_circ_0000925
hsa_circ_0000932
hsa_circ_0000936
hsa_circ_0000941
hsa_circ_0000958
hsa_circ_0000972
hsa_circ_0000973
hsa_circ_0000976
hsa_circ_0000977
hsa_circ_0000978
hsa_circ_0000982
hsa_circ_0000985
hsa_circ_0000987
hsa_circ_0000989
hsa_circ_0000997
hsa_circ_0000998
hsa_circ_0001002
hsa_circ_0001005
hsa_circ_0001006
hsa_circ_0001009
hsa_circ_0001013
hsa_circ_0001016
hsa_circ_0001017
hsa_circ_0001018
hsa_circ_0001020
hsa_circ_0001032
hsa_circ_0001050
hsa_circ_0001051
hsa_circ_0001053
hsa_circ_0001057
hsa_circ_0001061
hsa_circ_0001064
hsa_circ_0001068
hsa_circ_0001070
hsa_circ_0001072
hsa_circ_0001073
hsa_circ_0001074
hsa_circ_0001079
hsa_circ_0001080
hsa_circ_0001083
hsa_circ_0001092
hsa_circ_0001093
hsa_circ_0001095
hsa_circ_0001097
hsa_circ_0001102
hsa_circ_0001103
hsa_circ_0001110
hsa_circ_0001112
hsa_circ_0001115
hsa_circ_0001116
hsa_circ_0001118
hsa_circ_0001121
hsa_circ_0001124
hsa_circ_0001126
hsa_circ_0001130
hsa_circ_0001134
hsa_circ_0001136
hsa_circ_0001137
hsa_circ_0001139
hsa_circ_0001140
hsa_circ_0001147
hsa_circ_0001148
hsa_circ_0001158
hsa_circ_0001168
hsa_circ_0001172
hsa_circ_0001173
hsa_circ_0001178
hsa_circ_0001180
hsa_circ_0001185
hsa_circ_0001189
hsa_circ_0001190
hsa_circ_0001191
hsa_circ_0001194
hsa_circ_0001195
hsa_circ_0001200
hsa_circ_0001202
hsa_circ_0001206
hsa_circ_0001212
hsa_circ_0001222
hsa_circ_0001230
hsa_circ_0001235
hsa_circ_0001236
hsa_circ_0001238
hsa_circ_0001245
hsa_circ_0001246
hsa_circ_0001247
hsa_circ_0001250
hsa_circ_0001252
hsa_circ_0001258
hsa_circ_0001260
hsa_circ_0001264
hsa_circ_0001276
hsa_circ_0001277
hsa_circ_0001278
hsa_circ_0001279
hsa_circ_0001280
hsa_circ_0001282
hsa_circ_0001289
hsa_circ_0001290
hsa_circ_0001292
hsa_circ_0001294
hsa_circ_0001295
hsa_circ_0001296
hsa_circ_0001301
hsa_circ_0001302
hsa_circ_0001304
hsa_circ_0001305
hsa_circ_0001307
hsa_circ_0001309
hsa_circ_0001312
hsa_circ_0001313
hsa_circ_0001315
hsa_circ_0001316
hsa_circ_0001320
hsa_circ_0001324
hsa_circ_0001325
hsa_circ_0001326
hsa_circ_0001329
hsa_circ_0001330
hsa_circ_0001333
hsa_circ_0001340
hsa_circ_0001342
hsa_circ_0001344
hsa_circ_0001345
hsa_circ_0001346
hsa_circ_0001349
hsa_circ_0001350
hsa_circ_0001355
hsa_circ_0001359
hsa_circ_0001360
hsa_circ_0001361
hsa_circ_0001364
hsa_circ_0001367
hsa_circ_0001374
hsa_circ_0001377
hsa_circ_0001380
hsa_circ_0001383
hsa_circ_0001387
hsa_circ_0001392
hsa_circ_0001394
hsa_circ_0001395
hsa_circ_0001397
hsa_circ_0001398
hsa_circ_0001400
hsa_circ_0001402
hsa_circ_0001410
hsa_circ_0001411
hsa_circ_0001413
hsa_circ_0001421
hsa_circ_0001423
hsa_circ_0001427
hsa_circ_0001432
hsa_circ_0001434
hsa_circ_0001436
hsa_circ_0001438
hsa_circ_0001439
hsa_circ_0001441
hsa_circ_0001447
hsa_circ_0001451
hsa_circ_0001458
hsa_circ_0001459
hsa_circ_0001466
hsa_circ_0001467
hsa_circ_0001475
hsa_circ_0001483
hsa_circ_0001487
hsa_circ_0001491
hsa_circ_0001492
hsa_circ_0001493
hsa_circ_0001495
hsa_circ_0001497
hsa_circ_0001498
hsa_circ_0001501
hsa_circ_0001508
hsa_circ_0001512
hsa_circ_0001518
hsa_circ_0001519
hsa_circ_0001523
hsa_circ_0001524
hsa_circ_0001529
hsa_circ_0001531
hsa_circ_0001535
hsa_circ_0001540
hsa_circ_0001541
hsa_circ_0001543
hsa_circ_0001546
hsa_circ_0001550
hsa_circ_0001551
hsa_circ_0001554
hsa_circ_0001555
hsa_circ_0001558
hsa_circ_0001564
hsa_circ_0001566
hsa_circ_0001571
hsa_circ_0001573
hsa_circ_0001578
hsa_circ_0001580
hsa_circ_0001582
hsa_circ_0001589
hsa_circ_0001599
hsa_circ_0001600
hsa_circ_0001603
hsa_circ_0001608
hsa_circ_0001610
hsa_circ_0001614
hsa_circ_0001615
hsa_circ_0001617
hsa_circ_0001619
hsa_circ_0001621
hsa_circ_0001630
hsa_circ_0001635
hsa_circ_0001638
hsa_circ_0001639
hsa_circ_0001641
hsa_circ_0001647
hsa_circ_0001648
hsa_circ_0001649
hsa_circ_0001654
hsa_circ_0001658
hsa_circ_0001660
hsa_circ_0001661
hsa_circ_0001663
hsa_circ_0001667
hsa_circ_0001673
hsa_circ_0001674
hsa_circ_0001676
hsa_circ_0001678
hsa_circ_0001680
hsa_circ_0001682
hsa_circ_0001683
hsa_circ_0001684
hsa_circ_0001685
hsa_circ_0001693
hsa_circ_0001694
hsa_circ_0001700
hsa_circ_0001701
hsa_circ_0001709
hsa_circ_0001712
hsa_circ_0001717
hsa_circ_0001721
hsa_circ_0001722
hsa_circ_0001725
hsa_circ_0001726
hsa_circ_0001727
hsa_circ_0001730
hsa_circ_0001739
hsa_circ_0001741
hsa_circ_0001746
hsa_circ_0001747
hsa_circ_0001750
hsa_circ_0001753
hsa_circ_0001756
hsa_circ_0001766
hsa_circ_0001769
hsa_circ_0001770
hsa_circ_0001772
hsa_circ_0001776
hsa_circ_0001777
hsa_circ_0001785
hsa_circ_0001786
hsa_circ_0001788
hsa_circ_0001790
hsa_circ_0001791
hsa_circ_0001796
hsa_circ_0001798
hsa_circ_0001803
hsa_circ_0001806
hsa_circ_0001808
hsa_circ_0001810
hsa_circ_0001811
hsa_circ_0001819
hsa_circ_0001821
hsa_circ_0001824
hsa_circ_0001826
hsa_circ_0001833
hsa_circ_0001839
hsa_circ_0001847
hsa_circ_0001848
hsa_circ_0001850
hsa_circ_0001851
hsa_circ_0001860
hsa_circ_0001861
hsa_circ_0001865
hsa_circ_0001866
hsa_circ_0001868
hsa_circ_0001869
hsa_circ_0001875
hsa_circ_0001876
hsa_circ_0001882
hsa_circ_0001891
hsa_circ_0001895
hsa_circ_0001897
hsa_circ_0001900
hsa_circ_0001902
hsa_circ_0001905
hsa_circ_0001906
hsa_circ_0001910
hsa_circ_0001921
hsa_circ_0001922
hsa_circ_0001934
hsa_circ_0001948
hsa_circ_0001952
hsa_circ_0001953
hsa_circ_0001955
hsa_circ_0001956
hsa_circ_0001957
hsa_circ_0001958
hsa_circ_0001959
hsa_circ_0001960
hsa_circ_0001961
hsa_circ_0001962
hsa_circ_0001963
hsa_circ_0001964
hsa_circ_0001965
hsa_circ_0001966
hsa_circ_0001967
hsa_circ_0001968
hsa_circ_0001969
hsa_circ_0001970
hsa_circ_0001971
hsa_circ_0001972
hsa_circ_0001973
hsa_circ_0001974
hsa_circ_0001975
hsa_circ_0001976
hsa_circ_0001977
hsa_circ_0001978
hsa_circ_0001979
hsa_circ_0001980
hsa_circ_0001981
hsa_circ_0001982
hsa_circ_0001983
hsa_circ_0001984
hsa_circ_0001985
hsa_circ_0001986
hsa_circ_0001987
hsa_circ_0001988
hsa_circ_0001989
hsa_circ_0001990
hsa_circ_0001991
hsa_circ_0001992
hsa_circ_0001993
hsa_circ_0001994
hsa_circ_0001995
hsa_circ_0001996
hsa_circ_0001997
hsa_circ_0001998
hsa_circ_0001999
hsa_circ_0002000
hsa_circ_0002001
hsa_circ_0002002
hsa_circ_0002003
hsa_circ_0002004
hsa_circ_0002005
hsa_circ_0002006
hsa_circ_0002007
hsa_circ_0002008
hsa_circ_0002009
hsa_circ_0002010
hsa_circ_0002011
hsa_circ_0002012
hsa_circ_0002013
hsa_circ_0002014
hsa_circ_0002015
hsa_circ_0002016
hsa_circ_0002017
hsa_circ_0002018
hsa_circ_0002019
hsa_circ_0002020
hsa_circ_0002021
hsa_circ_0002022
hsa_circ_0002023
hsa_circ_0002024
hsa_circ_0002025
hsa_circ_0002026
hsa_circ_0002027
hsa_circ_0002028
hsa_circ_0002029
hsa_circ_0002030
hsa_circ_0002031
hsa_circ_0002032
hsa_circ_0002033
hsa_circ_0002034
hsa_circ_0002035
hsa_circ_0002036
hsa_circ_0002037
hsa_circ_0002038
hsa_circ_0002039
hsa_circ_0002040
hsa_circ_0002041
hsa_circ_0002042
hsa_circ_0002043
hsa_circ_0002044
hsa_circ_0002045
hsa_circ_0002046
hsa_circ_0002047
hsa_circ_0002048
hsa_circ_0002049
hsa_circ_0002050
hsa_circ_0002051
hsa_circ_0002052
hsa_circ_0002053
hsa_circ_0002054
hsa_circ_0002055
hsa_circ_0002056
hsa_circ_0002057
hsa_circ_0002058
hsa_circ_0002059
hsa_circ_0002060
hsa_circ_0002061
hsa_circ_0002062
hsa_circ_0002063
hsa_circ_0002064
hsa_circ_0002065
hsa_circ_0002066
hsa_circ_0002067
hsa_circ_0002068
hsa_circ_0002069
hsa_circ_0002070
hsa_circ_0002071
hsa_circ_0002072
hsa_circ_0002073
hsa_circ_0002074
hsa_circ_0002075
hsa_circ_0002076
hsa_circ_0002077
hsa_circ_0002078
hsa_circ_0002079
hsa_circ_0002080
hsa_circ_0002081
hsa_circ_0002082
hsa_circ_0002083
hsa_circ_0002084
hsa_circ_0002085
hsa_circ_0002086
hsa_circ_0002087
hsa_circ_0002088
hsa_circ_0002089
hsa_circ_0002090
hsa_circ_0002091
hsa_circ_0002092
hsa_circ_0002093
hsa_circ_0002094
hsa_circ_0002095
hsa_circ_0002096
hsa_circ_0002097
hsa_circ_0002098
hsa_circ_0002099
hsa_circ_0002100
hsa_circ_0002101
hsa_circ_0002102
hsa_circ_0002103
hsa_circ_0002104
hsa_circ_0002105
hsa_circ_0002106
hsa_circ_0002107
hsa_circ_0002108
hsa_circ_0002109
hsa_circ_0002110
hsa_circ_0002111
hsa_circ_0002112
hsa_circ_0002113
hsa_circ_0002114
hsa_circ_0002115
hsa_circ_0002116
hsa_circ_0002117
hsa_circ_0002118
hsa_circ_0002119
hsa_circ_0002120
hsa_circ_0002121
hsa_circ_0002122
hsa_circ_0002123
hsa_circ_0002124
hsa_circ_0002125
hsa_circ_0002126
hsa_circ_0002127
hsa_circ_0002128
hsa_circ_0002129
hsa_circ_0002130
hsa_circ_0002131
hsa_circ_0002132
hsa_circ_0002133
hsa_circ_0002134
hsa_circ_0002135
hsa_circ_0002136
hsa_circ_0002137
hsa_circ_0002138
hsa_circ_0002139
hsa_circ_0002140
hsa_circ_0002141
hsa_circ_0002142
hsa_circ_0002143
hsa_circ_0002144
hsa_circ_0002145
hsa_circ_0002146
hsa_circ_0002147
hsa_circ_0002148
hsa_circ_0002149
hsa_circ_0002150
hsa_circ_0002151
hsa_circ_0002152
hsa_circ_0002153
hsa_circ_0002154
hsa_circ_0002155
hsa_circ_0002156
hsa_circ_0002157
hsa_circ_0002158
hsa_circ_0002159
hsa_circ_0002160
hsa_circ_0002161
hsa_circ_0002162
hsa_circ_0002163
hsa_circ_0002164
hsa_circ_0002165
hsa_circ_0002166
hsa_circ_0002167
hsa_circ_0002168
hsa_circ_0002169
hsa_circ_0002170
hsa_circ_0002171
hsa_circ_0002172
hsa_circ_0002173
hsa_circ_0002174
hsa_circ_0002175
hsa_circ_0002176
hsa_circ_0002177
hsa_circ_0002178
hsa_circ_0002179
hsa_circ_0002180
hsa_circ_0002181
hsa_circ_0002182
hsa_circ_0002183
hsa_circ_0002184
hsa_circ_0002185
hsa_circ_0002186
hsa_circ_0002187
hsa_circ_0002188
hsa_circ_0002189
hsa_circ_0002190
hsa_circ_0002191
hsa_circ_0002192
hsa_circ_0002193
hsa_circ_0002194
hsa_circ_0002195
hsa_circ_0002196
hsa_circ_0002197
hsa_circ_0002198
hsa_circ_0002199
hsa_circ_0002200
hsa_circ_0002201
hsa_circ_0002202
hsa_circ_0002203
hsa_circ_0002204
hsa_circ_0002205
hsa_circ_0002206
hsa_circ_0002207
hsa_circ_0002208
hsa_circ_0002209
hsa_circ_0002210
hsa_circ_0002211
hsa_circ_0002212
hsa_circ_0002213
hsa_circ_0002214
hsa_circ_0002215
hsa_circ_0002216
hsa_circ_0002217
hsa_circ_0002218
hsa_circ_0002219
hsa_circ_0002220
hsa_circ_0002221
hsa_circ_0002222
hsa_circ_0002223
hsa_circ_0002224
hsa_circ_0002225
hsa_circ_0002226
hsa_circ_0002227
hsa_circ_0002228
hsa_circ_0002229
hsa_circ_0002230
hsa_circ_0002231
hsa_circ_0002232
hsa_circ_0002233
hsa_circ_0002234
hsa_circ_0002235
hsa_circ_0002236
hsa_circ_0002237
hsa_circ_0002238
hsa_circ_0002239
hsa_circ_0002240
hsa_circ_0002241
hsa_circ_0002242
hsa_circ_0002243
hsa_circ_0002244
hsa_circ_0002245
hsa_circ_0002246
hsa_circ_0002247
hsa_circ_0002248
hsa_circ_0002249
hsa_circ_0002250
hsa_circ_0002251
hsa_circ_0002252
hsa_circ_0002253
hsa_circ_0002254
hsa_circ_0002255
hsa_circ_0002256
hsa_circ_0002257
hsa_circ_0002258
hsa_circ_0002259
hsa_circ_0002260
hsa_circ_0002261
hsa_circ_0002262
hsa_circ_0002263
hsa_circ_0002264
hsa_circ_0002265
hsa_circ_0002266
hsa_circ_0002267
hsa_circ_0002268
hsa_circ_0002269
hsa_circ_0002270
hsa_circ_0002271
hsa_circ_0002272
hsa_circ_0002273
hsa_circ_0002274
hsa_circ_0002275
hsa_circ_0002276
hsa_circ_0002277
hsa_circ_0002278
hsa_circ_0002279
hsa_circ_0002280
hsa_circ_0002281
hsa_circ_0002282
hsa_circ_0002283
hsa_circ_0002284
hsa_circ_0002285
hsa_circ_0002286
hsa_circ_0002287
hsa_circ_0002288
hsa_circ_0002289
hsa_circ_0002290
hsa_circ_0002291
hsa_circ_0002292
hsa_circ_0002293
hsa_circ_0002294
hsa_circ_0002295
hsa_circ_0002296
hsa_circ_0002297
hsa_circ_0002298
hsa_circ_0002299
hsa_circ_0002300
hsa_circ_0002301
hsa_circ_0002302
hsa_circ_0002303
hsa_circ_0002304
hsa_circ_0002305
hsa_circ_0002306
hsa_circ_0002307
hsa_circ_0002308
hsa_circ_0002309
hsa_circ_0002310
hsa_circ_0002311
hsa_circ_0002312
hsa_circ_0002313
hsa_circ_0002314
hsa_circ_0002315
hsa_circ_0002316
hsa_circ_0002317
hsa_circ_0002318
hsa_circ_0002319
hsa_circ_0002320
hsa_circ_0002321
hsa_circ_0002322
hsa_circ_0002323
hsa_circ_0002324
hsa_circ_0002325
hsa_circ_0002326
hsa_circ_0002327
hsa_circ_0002328
hsa_circ_0002329
hsa_circ_0002330
hsa_circ_0002331
hsa_circ_0002332
hsa_circ_0002333
hsa_circ_0002334
hsa_circ_0002335
hsa_circ_0002336
hsa_circ_0002337
hsa_circ_0002338
hsa_circ_0002339
hsa_circ_0002340
hsa_circ_0002341
hsa_circ_0002342
hsa_circ_0002343
hsa_circ_0002344
hsa_circ_0002345
hsa_circ_0002346
hsa_circ_0002347
hsa_circ_0002348
hsa_circ_0002349
hsa_circ_0002350
hsa_circ_0002351
hsa_circ_0002352
hsa_circ_0002353
hsa_circ_0002354
hsa_circ_0002355
hsa_circ_0002356
hsa_circ_0002357
hsa_circ_0002358
hsa_circ_0002359
hsa_circ_0002360
hsa_circ_0002361
hsa_circ_0002362
hsa_circ_0002363
hsa_circ_0002364
hsa_circ_0002365
hsa_circ_0002366
hsa_circ_0002367
hsa_circ_0002368
hsa_circ_0002369
hsa_circ_0002370
hsa_circ_0002371
hsa_circ_0002372
hsa_circ_0002373
hsa_circ_0002374
hsa_circ_0002375
hsa_circ_0002376
hsa_circ_0002377
hsa_circ_0002378
hsa_circ_0002379
hsa_circ_0002380
hsa_circ_0002381
hsa_circ_0002382
hsa_circ_0002383
hsa_circ_0002384
hsa_circ_0002385
hsa_circ_0002386
hsa_circ_0002387
hsa_circ_0002388
hsa_circ_0002389
hsa_circ_0002390
hsa_circ_0002391
hsa_circ_0002392
hsa_circ_0002393
hsa_circ_0002394
hsa_circ_0002395
hsa_circ_0002396
hsa_circ_0002397
hsa_circ_0002398
hsa_circ_0002399
hsa_circ_0002400
hsa_circ_0002401
hsa_circ_0002402
hsa_circ_0002403
hsa_circ_0002404
hsa_circ_0002405
hsa_circ_0002406
hsa_circ_0002407
hsa_circ_0002408
hsa_circ_0002409
hsa_circ_0002410
hsa_circ_0002411
hsa_circ_0002412
hsa_circ_0002413
hsa_circ_0002414
hsa_circ_0002415
hsa_circ_0002416
hsa_circ_0002417
hsa_circ_0002418
hsa_circ_0002419
hsa_circ_0002420
hsa_circ_0002421
hsa_circ_0002422
hsa_circ_0002423
hsa_circ_0002424
hsa_circ_0002425
hsa_circ_0002426
hsa_circ_0002427
hsa_circ_0002428
hsa_circ_0002429
hsa_circ_0002430
hsa_circ_0002431
hsa_circ_0002432
hsa_circ_0002433
hsa_circ_0002434
hsa_circ_0002435
hsa_circ_0002436
hsa_circ_0002437
hsa_circ_0002438
hsa_circ_0002439
hsa_circ_0002440
hsa_circ_0002441
hsa_circ_0002442
hsa_circ_0002443
hsa_circ_0002444
hsa_circ_0002445
hsa_circ_0002446
hsa_circ_0002447
hsa_circ_0002448
hsa_circ_0002449
hsa_circ_0002450
hsa_circ_0002451
hsa_circ_0002452
hsa_circ_0002453
hsa_circ_0002454
hsa_circ_0002455
hsa_circ_0002456
hsa_circ_0002457
hsa_circ_0002458
hsa_circ_0002459
hsa_circ_0002460
hsa_circ_0002461
hsa_circ_0002462
hsa_circ_0002463
hsa_circ_0002464
hsa_circ_0002465
hsa_circ_0002466
hsa_circ_0002467
hsa_circ_0002468
hsa_circ_0002469
hsa_circ_0002470
hsa_circ_0002471
hsa_circ_0002472
hsa_circ_0002473
hsa_circ_0002474
hsa_circ_0002475
hsa_circ_0002476
hsa_circ_0002477
hsa_circ_0002478
hsa_circ_0002479
hsa_circ_0002480
hsa_circ_0002481
hsa_circ_0002482
hsa_circ_0002483
hsa_circ_0002484
hsa_circ_0002485
hsa_circ_0002486
hsa_circ_0002487
hsa_circ_0002488
hsa_circ_0002489
hsa_circ_0002490
hsa_circ_0002491
hsa_circ_0002492
hsa_circ_0002493
hsa_circ_0002494
hsa_circ_0002495
hsa_circ_0002496
hsa_circ_0002497
hsa_circ_0002498
hsa_circ_0002499
hsa_circ_0002500
hsa_circ_0002501
hsa_circ_0002502
hsa_circ_0002503
hsa_circ_0002504
hsa_circ_0002505
hsa_circ_0002506
hsa_circ_0002507
hsa_circ_0002508
hsa_circ_0002509
hsa_circ_0002510
hsa_circ_0002511
hsa_circ_0002512
hsa_circ_0002513
hsa_circ_0002514
hsa_circ_0002515
hsa_circ_0002516
hsa_circ_0002517
hsa_circ_0002518
hsa_circ_0002519
hsa_circ_0002520
hsa_circ_0002521
hsa_circ_0002522
hsa_circ_0002523
hsa_circ_0002524
hsa_circ_0002525
hsa_circ_0002526
hsa_circ_0002527
hsa_circ_0002528
hsa_circ_0002529
hsa_circ_0002530
hsa_circ_0002531
hsa_circ_0002532
hsa_circ_0002533
hsa_circ_0002534
hsa_circ_0002535
hsa_circ_0002536
hsa_circ_0002537
hsa_circ_0002538
hsa_circ_0002539
hsa_circ_0002540
hsa_circ_0002541
hsa_circ_0002542
hsa_circ_0002543
hsa_circ_0002544
hsa_circ_0002545
hsa_circ_0002546
hsa_circ_0002547
hsa_circ_0002548
hsa_circ_0002549
hsa_circ_0002550
hsa_circ_0002551
hsa_circ_0002552
hsa_circ_0002553
hsa_circ_0002554
hsa_circ_0002555
hsa_circ_0002556
hsa_circ_0002557
hsa_circ_0002558
hsa_circ_0002559
hsa_circ_0002560
hsa_circ_0002561
hsa_circ_0002562
hsa_circ_0002563
hsa_circ_0002564
hsa_circ_0002565
hsa_circ_0002566
hsa_circ_0002567
hsa_circ_0002568
hsa_circ_0002569
hsa_circ_0002570
hsa_circ_0002571
hsa_circ_0002572
hsa_circ_0002573
hsa_circ_0002574
hsa_circ_0002575
hsa_circ_0002576
hsa_circ_0002577
hsa_circ_0002578
hsa_circ_0002579
hsa_circ_0002580
hsa_circ_0002581
hsa_circ_0002582
hsa_circ_0002583
hsa_circ_0002584
hsa_circ_0002585
hsa_circ_0002586
hsa_circ_0002587
hsa_circ_0002588
hsa_circ_0002589
hsa_circ_0002590
hsa_circ_0002591
hsa_circ_0002592
hsa_circ_0002593
hsa_circ_0002594
hsa_circ_0002595
hsa_circ_0002596
hsa_circ_0002597
hsa_circ_0002598
hsa_circ_0002599
hsa_circ_0002600
hsa_circ_0002601
hsa_circ_0002602
hsa_circ_0002603
hsa_circ_0002604
hsa_circ_0002605
hsa_circ_0002606
hsa_circ_0002607
hsa_circ_0002608
hsa_circ_0002609
hsa_circ_0002610
hsa_circ_0002611
hsa_circ_0002612
hsa_circ_0002613
hsa_circ_0002614
hsa_circ_0002615
hsa_circ_0002616
hsa_circ_0002617
hsa_circ_0002618
hsa_circ_0002619
hsa_circ_0002620
hsa_circ_0002621
hsa_circ_0002622
hsa_circ_0002623
hsa_circ_0002624
hsa_circ_0002625
hsa_circ_0002626
hsa_circ_0002627
hsa_circ_0002628
hsa_circ_0002629
hsa_circ_0002630
hsa_circ_0002631
hsa_circ_0002632
hsa_circ_0002633
hsa_circ_0002634
hsa_circ_0002635
hsa_circ_0002636
hsa_circ_0002637
hsa_circ_0002638
hsa_circ_0002639
hsa_circ_0002640
hsa_circ_0002641
hsa_circ_0002642
hsa_circ_0002643
hsa_circ_0002644
hsa_circ_0002645
hsa_circ_0002646
hsa_circ_0002647
hsa_circ_0002648
hsa_circ_0002649
hsa_circ_0002650
hsa_circ_0002651
hsa_circ_0002652
hsa_circ_0002653
hsa_circ_0002654
hsa_circ_0002655
hsa_circ_0002656
hsa_circ_0002657
hsa_circ_0002658
hsa_circ_0002659
hsa_circ_0002660
hsa_circ_0002661
hsa_circ_0002662
hsa_circ_0002663
hsa_circ_0002664
hsa_circ_0002665
hsa_circ_0002666
hsa_circ_0002667
hsa_circ_0002668
hsa_circ_0002669
hsa_circ_0002670
hsa_circ_0002671
hsa_circ_0002672
hsa_circ_0002673
hsa_circ_0002674
hsa_circ_0002675
hsa_circ_0002676
hsa_circ_0002677
hsa_circ_0002678
hsa_circ_0002679
hsa_circ_0002680
hsa_circ_0002681
hsa_circ_0002682
hsa_circ_0002683
hsa_circ_0002684
hsa_circ_0002685
hsa_circ_0002686
hsa_circ_0002687
hsa_circ_0002688
hsa_circ_0002689
hsa_circ_0002690
hsa_circ_0002691
hsa_circ_0002692
hsa_circ_0002693
hsa_circ_0002694
hsa_circ_0002695
hsa_circ_0002696
hsa_circ_0002697
hsa_circ_0002698
hsa_circ_0002699
hsa_circ_0002700
hsa_circ_0002701
hsa_circ_0002702
hsa_circ_0002703
hsa_circ_0002704
hsa_circ_0002705
hsa_circ_0002706
hsa_circ_0002707
hsa_circ_0002708
hsa_circ_0002709
hsa_circ_0002710
hsa_circ_0002711
hsa_circ_0002712
hsa_circ_0002713
hsa_circ_0002714
hsa_circ_0002715
hsa_circ_0002716
hsa_circ_0002717
hsa_circ_0002718
hsa_circ_0002719
hsa_circ_0002720
hsa_circ_0002721
hsa_circ_0002722
hsa_circ_0002723
hsa_circ_0002724
hsa_circ_0002725
hsa_circ_0002726
hsa_circ_0002727
hsa_circ_0002728
hsa_circ_0002729
hsa_circ_0002730
hsa_circ_0002731
hsa_circ_0002732
hsa_circ_0002733
hsa_circ_0002734
hsa_circ_0002735
hsa_circ_0002736
hsa_circ_0002737
hsa_circ_0002738
hsa_circ_0002739
hsa_circ_0002740
hsa_circ_0002741
hsa_circ_0002742
hsa_circ_0002743
hsa_circ_0002744
hsa_circ_0002745
hsa_circ_0002746
hsa_circ_0002747
hsa_circ_0002748
hsa_circ_0002749
hsa_circ_0002750
hsa_circ_0002751
hsa_circ_0002752
hsa_circ_0002753
hsa_circ_0002754
hsa_circ_0002755
hsa_circ_0002756
hsa_circ_0002757
hsa_circ_0002758
hsa_circ_0002759
hsa_circ_0002760
hsa_circ_0002761
hsa_circ_0002762
hsa_circ_0002763
hsa_circ_0002764
hsa_circ_0002765
hsa_circ_0002766
hsa_circ_0002767
hsa_circ_0002768
hsa_circ_0002769
hsa_circ_0002770
hsa_circ_0002771
hsa_circ_0002772
hsa_circ_0002773
hsa_circ_0002774
hsa_circ_0002775
hsa_circ_0002776
hsa_circ_0002777
hsa_circ_0002778
hsa_circ_0002779
hsa_circ_0002780
hsa_circ_0002781
hsa_circ_0002782
hsa_circ_0002783
hsa_circ_0002784
hsa_circ_0002785
hsa_circ_0002786
hsa_circ_0002787
hsa_circ_0002788
hsa_circ_0002789
hsa_circ_0002790
hsa_circ_0002791
hsa_circ_0002792
hsa_circ_0002793
hsa_circ_0002794
hsa_circ_0002795
hsa_circ_0002796
hsa_circ_0002797
hsa_circ_0002798
hsa_circ_0002799
hsa_circ_0002800
hsa_circ_0002801
hsa_circ_0002802
hsa_circ_0002803
hsa_circ_0002804
hsa_circ_0002805
hsa_circ_0002806
hsa_circ_0002807
hsa_circ_0002808
hsa_circ_0002809
hsa_circ_0002810
hsa_circ_0002811
hsa_circ_0002812
hsa_circ_0002813
hsa_circ_0002814
hsa_circ_0002815
hsa_circ_0002816
hsa_circ_0002817
hsa_circ_0002818
hsa_circ_0002819
hsa_circ_0002820
hsa_circ_0002821
hsa_circ_0002822
hsa_circ_0002823
hsa_circ_0002824
hsa_circ_0002825
hsa_circ_0002826
hsa_circ_0002827
hsa_circ_0002828
hsa_circ_0002829
hsa_circ_0002830
hsa_circ_0002831
hsa_circ_0002832
hsa_circ_0002833
hsa_circ_0002834
hsa_circ_0002835
hsa_circ_0002836
hsa_circ_0002837
hsa_circ_0002838
hsa_circ_0002839
hsa_circ_0002840
hsa_circ_0002841
hsa_circ_0002842
hsa_circ_0002843
hsa_circ_0002844
hsa_circ_0002845
hsa_circ_0002846
hsa_circ_0002847
hsa_circ_0002848
hsa_circ_0002849
hsa_circ_0002850
hsa_circ_0002851
hsa_circ_0002852
hsa_circ_0002853
hsa_circ_0002854
hsa_circ_0002855
hsa_circ_0002856
hsa_circ_0002857
hsa_circ_0002858
hsa_circ_0002859
hsa_circ_0002860
hsa_circ_0002861
hsa_circ_0002862
hsa_circ_0002863
hsa_circ_0002864
hsa_circ_0002865
hsa_circ_0002866
hsa_circ_0002867
hsa_circ_0002868
hsa_circ_0002869
hsa_circ_0002870
hsa_circ_0002871
hsa_circ_0002872
hsa_circ_0002873
hsa_circ_0002874
hsa_circ_0002875
hsa_circ_0002876
hsa_circ_0002877
hsa_circ_0002878
hsa_circ_0002879
hsa_circ_0002880
hsa_circ_0002881
hsa_circ_0002882
hsa_circ_0002883
hsa_circ_0002884
hsa_circ_0002885
hsa_circ_0002886
hsa_circ_0002887
hsa_circ_0002888
hsa_circ_0002889
hsa_circ_0002890
hsa_circ_0002891
hsa_circ_0002892
hsa_circ_0002893
hsa_circ_0002894
hsa_circ_0002895
hsa_circ_0002896
hsa_circ_0002897
hsa_circ_0002898
hsa_circ_0002899
hsa_circ_0002900
hsa_circ_0002901
hsa_circ_0002902
hsa_circ_0002903
hsa_circ_0002904
hsa_circ_0002905
hsa_circ_0002906
hsa_circ_0002907
hsa_circ_0002908
hsa_circ_0002909
hsa_circ_0002910
hsa_circ_0002911
hsa_circ_0002912
hsa_circ_0002913
hsa_circ_0002914
hsa_circ_0002915
hsa_circ_0002916
hsa_circ_0002917
hsa_circ_0002918
hsa_circ_0002919
hsa_circ_0002920
hsa_circ_0002921
hsa_circ_0002922
hsa_circ_0002923
hsa_circ_0002924
hsa_circ_0002925
hsa_circ_0002926
hsa_circ_0002927
hsa_circ_0002928
hsa_circ_0002929
hsa_circ_0002930
hsa_circ_0002931
hsa_circ_0002932
hsa_circ_0002933
hsa_circ_0002934
hsa_circ_0002935
hsa_circ_0002936
hsa_circ_0002937
hsa_circ_0002938
hsa_circ_0002939
hsa_circ_0002940
hsa_circ_0002941
hsa_circ_0002942
hsa_circ_0002943
hsa_circ_0002944
hsa_circ_0002945
hsa_circ_0002946
hsa_circ_0002947
hsa_circ_0002948
hsa_circ_0002949
hsa_circ_0002950
hsa_circ_0002951
hsa_circ_0002952
hsa_circ_0002953
hsa_circ_0002954
hsa_circ_0002955
hsa_circ_0002956
hsa_circ_0002957
hsa_circ_0002958
hsa_circ_0002959
hsa_circ_0002960
hsa_circ_0002961
hsa_circ_0002962
hsa_circ_0002963
hsa_circ_0002964
hsa_circ_0002965
hsa_circ_0002966
hsa_circ_0002967
hsa_circ_0002968
hsa_circ_0002969
hsa_circ_0002970
hsa_circ_0002971
hsa_circ_0002972
hsa_circ_0002973
hsa_circ_0002974
hsa_circ_0002975
hsa_circ_0002976
hsa_circ_0002977
hsa_circ_0002978
hsa_circ_0002979
hsa_circ_0002980
hsa_circ_0002981
hsa_circ_0002982
hsa_circ_0002983
hsa_circ_0002984
hsa_circ_0002985
hsa_circ_0002986
hsa_circ_0002987
hsa_circ_0002988
hsa_circ_0002989
hsa_circ_0002990
hsa_circ_0002991
hsa_circ_0002992
hsa_circ_0002993
hsa_circ_0002994
hsa_circ_0002995
hsa_circ_0002996
hsa_circ_0002997
hsa_circ_0002998
hsa_circ_0002999
hsa_circ_0003000
hsa_circ_0003001
hsa_circ_0003002
hsa_circ_0003003
hsa_circ_0003004
hsa_circ_0003005
hsa_circ_0003006
hsa_circ_0003007
hsa_circ_0003008
hsa_circ_0003009
hsa_circ_0003010
hsa_circ_0003011
hsa_circ_0003012
hsa_circ_0003013
hsa_circ_0003014
hsa_circ_0003015
hsa_circ_0003016
hsa_circ_0003017
hsa_circ_0003018
hsa_circ_0003019
hsa_circ_0003020
hsa_circ_0003021
hsa_circ_0003022
hsa_circ_0003023
hsa_circ_0003024
hsa_circ_0003025
hsa_circ_0003026
hsa_circ_0003027
hsa_circ_0003028
hsa_circ_0003029
hsa_circ_0003030
hsa_circ_0003031
hsa_circ_0003032
hsa_circ_0003033
hsa_circ_0003034
hsa_circ_0003035
hsa_circ_0003036
hsa_circ_0003037
hsa_circ_0003038
hsa_circ_0003039
hsa_circ_0003040
hsa_circ_0003041
hsa_circ_0003042
hsa_circ_0003043
hsa_circ_0003044
hsa_circ_0003045
hsa_circ_0003046
hsa_circ_0003047
hsa_circ_0003048
hsa_circ_0003049
hsa_circ_0003050
hsa_circ_0003051
hsa_circ_0003052
hsa_circ_0003053
hsa_circ_0003054
hsa_circ_0003055
hsa_circ_0003056
hsa_circ_0003057
hsa_circ_0003058
hsa_circ_0003059
hsa_circ_0003060
hsa_circ_0003061
hsa_circ_0003062
hsa_circ_0003063
hsa_circ_0003064
hsa_circ_0003065
hsa_circ_0003066
hsa_circ_0003067
hsa_circ_0003068
hsa_circ_0003069
hsa_circ_0003070
hsa_circ_0003071
hsa_circ_0003072
hsa_circ_0003073
hsa_circ_0003074
hsa_circ_0003075
hsa_circ_0003076
hsa_circ_0003077
hsa_circ_0003078
hsa_circ_0003079
hsa_circ_0003080
hsa_circ_0003081
hsa_circ_0003082
hsa_circ_0003083
hsa_circ_0003084
hsa_circ_0003085
hsa_circ_0003086
hsa_circ_0003087
hsa_circ_0003088
hsa_circ_0003089
hsa_circ_0003090
hsa_circ_0003091
hsa_circ_0003092
hsa_circ_0003093
hsa_circ_0003094
hsa_circ_0003095
hsa_circ_0003096
hsa_circ_0003097
hsa_circ_0003098
hsa_circ_0003099
hsa_circ_0003100
hsa_circ_0003101
hsa_circ_0003102
hsa_circ_0003103
hsa_circ_0003104
hsa_circ_0003105
hsa_circ_0003106
hsa_circ_0003107
hsa_circ_0003108
hsa_circ_0003109
hsa_circ_0003110
hsa_circ_0003111
hsa_circ_0003112
hsa_circ_0003113
hsa_circ_0003114
hsa_circ_0003115
hsa_circ_0003116
hsa_circ_0003117
hsa_circ_0003118
hsa_circ_0003119
hsa_circ_0003120
hsa_circ_0003121
hsa_circ_0003122
hsa_circ_0003123
hsa_circ_0003124
hsa_circ_0003125
hsa_circ_0003126
hsa_circ_0003127
hsa_circ_0003128
hsa_circ_0003129
hsa_circ_0003130
hsa_circ_0003131
hsa_circ_0003132
hsa_circ_0003133
hsa_circ_0003134
hsa_circ_0003135
hsa_circ_0003136
hsa_circ_0003137
hsa_circ_0003138
hsa_circ_0003139
hsa_circ_0003140
hsa_circ_0003141
hsa_circ_0003142
hsa_circ_0003143
hsa_circ_0003144
hsa_circ_0003145
hsa_circ_0003146
hsa_circ_0003147
hsa_circ_0003148
hsa_circ_0003149
hsa_circ_0003150
hsa_circ_0003151
hsa_circ_0003152
hsa_circ_0003153
hsa_circ_0003154
hsa_circ_0003155
hsa_circ_0003156
hsa_circ_0003157
hsa_circ_0003158
hsa_circ_0003159
hsa_circ_0003160
hsa_circ_0003161
hsa_circ_0003162
hsa_circ_0003163
hsa_circ_0003164
hsa_circ_0003165
hsa_circ_0003166
hsa_circ_0003167
hsa_circ_0003168
hsa_circ_0003169
hsa_circ_0003170
hsa_circ_0003171
hsa_circ_0003172
hsa_circ_0003173
hsa_circ_0003174
hsa_circ_0003175
hsa_circ_0003176
hsa_circ_0003177
hsa_circ_0003178
hsa_circ_0003179
hsa_circ_0003180
hsa_circ_0003181
hsa_circ_0003182
hsa_circ_0003183
hsa_circ_0003184
hsa_circ_0003185
hsa_circ_0003186
hsa_circ_0003187
hsa_circ_0003188
hsa_circ_0003189
hsa_circ_0003190
hsa_circ_0003191
hsa_circ_0003192
hsa_circ_0003193
hsa_circ_0003194
hsa_circ_0003195
hsa_circ_0003196
hsa_circ_0003197
hsa_circ_0003198
hsa_circ_0003199
hsa_circ_0003200
hsa_circ_0003201
hsa_circ_0003202
hsa_circ_0003203
hsa_circ_0003204
hsa_circ_0003205
hsa_circ_0003206
hsa_circ_0003207
hsa_circ_0003208
hsa_circ_0003209
hsa_circ_0003210
hsa_circ_0003211
hsa_circ_0003212
hsa_circ_0003213
hsa_circ_0003214
hsa_circ_0003215
hsa_circ_0003216
hsa_circ_0003217
hsa_circ_0003218
hsa_circ_0003219
hsa_circ_0003220
hsa_circ_0003221
hsa_circ_0003222
hsa_circ_0003223
hsa_circ_0003224
hsa_circ_0003225
hsa_circ_0003226
hsa_circ_0003227
hsa_circ_0003228
hsa_circ_0003229
hsa_circ_0003230
hsa_circ_0003231
hsa_circ_0003232
hsa_circ_0003233
hsa_circ_0003234
hsa_circ_0003235
hsa_circ_0003236
hsa_circ_0003237
hsa_circ_0003238
hsa_circ_0003239
hsa_circ_0003240
hsa_circ_0003241
hsa_circ_0003242
hsa_circ_0003243
hsa_circ_0003244
hsa_circ_0003245
hsa_circ_0003246
hsa_circ_0003247
hsa_circ_0003248
hsa_circ_0003249
hsa_circ_0003250
hsa_circ_0003251
hsa_circ_0003252
hsa_circ_0003253
hsa_circ_0003254
hsa_circ_0003255
hsa_circ_0003256
hsa_circ_0003257
hsa_circ_0003258
hsa_circ_0003259
hsa_circ_0003260
hsa_circ_0003261
hsa_circ_0003262
hsa_circ_0003263
hsa_circ_0003264
hsa_circ_0003265
hsa_circ_0003266
hsa_circ_0003267
hsa_circ_0003268
hsa_circ_0003269
hsa_circ_0003270
hsa_circ_0003271
hsa_circ_0003272
hsa_circ_0003273
hsa_circ_0003274
hsa_circ_0003275
hsa_circ_0003276
hsa_circ_0003277
hsa_circ_0003278
hsa_circ_0003279
hsa_circ_0003280
hsa_circ_0003281
hsa_circ_0003282
hsa_circ_0003283
hsa_circ_0003284
hsa_circ_0003285
hsa_circ_0003286
hsa_circ_0003287
hsa_circ_0003288
hsa_circ_0003289
hsa_circ_0003290
hsa_circ_0003291
hsa_circ_0003292
hsa_circ_0003293
hsa_circ_0003294
hsa_circ_0003295
hsa_circ_0003296
hsa_circ_0003297
hsa_circ_0003298
hsa_circ_0003299
hsa_circ_0003300
hsa_circ_0003301
hsa_circ_0003302
hsa_circ_0003303
hsa_circ_0003304
hsa_circ_0003305
hsa_circ_0003306
hsa_circ_0003307
hsa_circ_0003308
hsa_circ_0003309
hsa_circ_0003310
hsa_circ_0003311
hsa_circ_0003312
hsa_circ_0003313
hsa_circ_0003314
hsa_circ_0003315
hsa_circ_0003316
hsa_circ_0003317
hsa_circ_0003318
hsa_circ_0003319
hsa_circ_0003320
hsa_circ_0003321
hsa_circ_0003322
hsa_circ_0003323
hsa_circ_0003324
hsa_circ_0003325
hsa_circ_0003326
hsa_circ_0003327
hsa_circ_0003328
hsa_circ_0003329
hsa_circ_0003330
hsa_circ_0003331
hsa_circ_0003332
hsa_circ_0003333
hsa_circ_0003334
hsa_circ_0003335
hsa_circ_0003336
hsa_circ_0003337
hsa_circ_0003338
hsa_circ_0003339
hsa_circ_0003340
hsa_circ_0003341
hsa_circ_0003342
hsa_circ_0003343
hsa_circ_0003344
hsa_circ_0003345
hsa_circ_0003346
hsa_circ_0003347
hsa_circ_0003348
hsa_circ_0003349
hsa_circ_0003350
hsa_circ_0003351
hsa_circ_0003352
hsa_circ_0003353
hsa_circ_0003354
hsa_circ_0003355
hsa_circ_0003356
hsa_circ_0003357
hsa_circ_0003358
hsa_circ_0003359
hsa_circ_0003360
hsa_circ_0003361
hsa_circ_0003362
hsa_circ_0003363
hsa_circ_0003364
hsa_circ_0003365
hsa_circ_0003366
hsa_circ_0003367
hsa_circ_0003368
hsa_circ_0003369
hsa_circ_0003370
hsa_circ_0003371
hsa_circ_0003372
hsa_circ_0003373
hsa_circ_0003374
hsa_circ_0003375
hsa_circ_0003376
hsa_circ_0003377
hsa_circ_0003378
hsa_circ_0003379
hsa_circ_0003380
hsa_circ_0003381
hsa_circ_0003382
hsa_circ_0003383
hsa_circ_0003384
hsa_circ_0003385
hsa_circ_0003386
hsa_circ_0003387
hsa_circ_0003388
hsa_circ_0003389
hsa_circ_0003390
hsa_circ_0003391
hsa_circ_0003392
hsa_circ_0003393
hsa_circ_0003394
hsa_circ_0003395
hsa_circ_0003396
hsa_circ_0003397
hsa_circ_0003398
hsa_circ_0003399
hsa_circ_0003400
hsa_circ_0003401
hsa_circ_0003402
hsa_circ_0003403
[truncated: 5,773 more rows]

## Sheet: Disease predictions 
brain|SY5Y|RNase	circRNADisease v2.0	Host gene
hsa_circ_0000061	proliferative diabetic retinopathy	SCMH1
hsa_circ_0000117	stomach cancer	MAN1A2
hsa_circ_0000139	N/A	GON4L
hsa_circ_0000231	tongue squamous cell carcinoma,colorectal cancer,atherosclerosis, et al.	ARHGAP12
hsa_circ_0000260	stomach cancer, gastric adenocarcinoma	SMC3
hsa_circ_0000284	hepatocellular carcinoma, lung cancer, urinary bladder cancer, et al.	HIPK3
hsa_circ_0000419	stomach cancer	RAB3IP
hsa_circ_0000471	ovarian cancer	N4BP2L2
hsa_circ_0000514	breast cancer, lung non-small cell carcinoma	RPPH1
hsa_circ_0000523	colorectal cancer, nasopharynx carcinoma	METTL3
hsa_circ_0000567	lung adenocarcinoma, hepatoblastoma, lung cancer, et al.	SETD3
hsa_circ_0000615	Hirschsprung disease, diabetic retinopathy	ZNF609
hsa_circ_0000646	breast cancer	HDGFRP3
hsa_circ_0000816	oral squamous cell carcinoma	FOXK2
hsa_circ_0000896	pancreatic ductal adenocarcinoma, lung adenocarcinoma, lung non-small cell carcinoma	FARSA
hsa_circ_0000972	N/A	MBOAT2
hsa_circ_0000982	N/A	LOC375190
hsa_circ_0000997	N/A	SRBD1
hsa_circ_0001016	N/A	XPO1
hsa_circ_0001017	stomach cancer, osteosarcoma, brain glioblastoma multiforme	XPO1
hsa_circ_0001068	N/A	MGAT5
hsa_circ_0001136	N/A	ASXL1
hsa_circ_0001173	N/A	VAPB
hsa_circ_0001178	colorectal cancer, hepatocellular carcinoma	USP25
hsa_circ_0001189	N/A	MORC3
hsa_circ_0001247	cervical cancer	ATXN10
hsa_circ_0001278	N/A	STT3B
hsa_circ_0001313	colon cancer, stomach cancer, lung non-small cell carcinoma	CCDC66
hsa_circ_0001345	hepatocellular carcinoma	TRPC1
hsa_circ_0001355	N/A	RSRC1
hsa_circ_0001380	pulmonary tuberculosis	UBXN7
hsa_circ_0001392	Huntington disease	HTT
hsa_circ_0001439	lung cancer, lung adenocarcinoma	SCLT1
hsa_circ_0001451	colorectal cancer, clear cell renal cell carcinoma, lung adenocarcinoma	FBXW7
hsa_circ_0001492	lung cancer, lung adenocarcinoma	ERBB2IP
hsa_circ_0001498	lung disease	WDR41
hsa_circ_0001535	hepatocellular carcinoma, colorectal cancer, urinary bladder cancer	FAM13B
hsa_circ_0001550	colorectal cancer	RARS
hsa_circ_0001558	N/A	UIMC1
hsa_circ_0001684	N/A	CCDC126
hsa_circ_0001685	N/A	MPP6
hsa_circ_0001700	N/A	C7orf44
hsa_circ_0001725	N/A	LMTK2
hsa_circ_0001726	N/A	ZNF394
hsa_circ_0001727	hepatocellular carcinoma, lung adenocarcinoma	ZKSCAN1
hsa_circ_0001741	esophagus squamous cell carcinoma, ovarian cancer	TNPO3
hsa_circ_0001756	ovarian cancer	HIPK2
hsa_circ_0001769	N/A	MLL3
hsa_circ_0001772	lung non-small cell carcinoma	RBM33
hsa_circ_0001788	N/A	PROSC
hsa_circ_0001810	N/A	NCOA2
hsa_circ_0001900	colorectal cancer	CAMSAP1
hsa_circ_0002141	oral squamous cell carcinoma	ZDBF2
hsa_circ_0002158	renal fibrosis	RERE
hsa_circ_0002215	N/A	LRCH1
hsa_circ_0002454	hepatocellular carcinoma	DNAJC6
hsa_circ_0002457	N/A	ATXN2
hsa_circ_0002483	lung non-small cell carcinoma, acute myeloid leukemia, lung adenocarcinoma	PTK2
hsa_circ_0002484	N/A	ZBTB44
hsa_circ_0002968	brain glioblastoma multiforme	MAPK8
hsa_circ_0003162	N/A	BBS9
hsa_circ_0003632	N/A	ZCCHC11
hsa_circ_0003910	N/A	N/A
hsa_circ_0004058	N/A	ZNF292
hsa_circ_0004127	N/A	TRIM33
hsa_circ_0004383	N/A	ZNF292
hsa_circ_0004425	N/A	TMEFF1
hsa_circ_0004558	N/A	FGFR1OP
hsa_circ_0005013	N/A	DPYSL2
hsa_circ_0005615	tongue squamous cell carcinoma, colorectal cancer, cervical cancer et al.	NFATC3
hsa_circ_0005939	N/A	LMBR1
hsa_circ_0005982	N/A	PTK2
hsa_circ_0006041	N/A	TPST1
hsa_circ_0006156	thyroid gland papillary carcinoma, stomach cancer, prostate cancer	FNDC3B
hsa_circ_0006354	N/A	VAMP3
hsa_circ_0006382	N/A	HNRNPM
hsa_circ_0006501	N/A	CUX1
hsa_circ_0006531	N/A	RBM6
hsa_circ_0006665	N/A	FAM188A
hsa_circ_0006935	N/A	PAPSS1
hsa_circ_0007162	N/A	AGTPBP1
hsa_circ_0007290	brain ischemia, cerebral infarction	FUNDC1
hsa_circ_0007334	pancreatic ductal adenocarcinoma, prostate cancer, colorectal cancer	MBOAT2
hsa_circ_0007444	clear cell renal cell carcinoma, colorectal cancer, ovarian cancer, et al.	RHOBTB3
hsa_circ_0007723	N/A	CCDC91
hsa_circ_0007827	N/A	PAFAH1B2
hsa_circ_0007883	ovarian cancer	ANKRD17
hsa_circ_0007905	cervical cancer, pancreatic ductal adenocarcinoma, cataract	STX6
hsa_circ_0008285	breast cancer, colorectal cancer, nephroblastoma, et al.	CDYL
hsa_circ_0008934	osteosarcoma, renal cell carcinoma	ASAP1
hsa_circ_0008952	N/A	ZDHHC21
hsa_circ_0009027	N/A	ZNF362
hsa_circ_0009043	endometrial cancer, lung non-small cell carcinoma	EXOC6B

## Sheet: p-value of host gene in SZDB
brain|SY5Y|RNase	Host gene	P-value of host gene in SZDB (http://www.szdb.org/index.html)
hsa_circ_0000139	GON4L	0.793
hsa_circ_0000219	FAM188A	0.936
hsa_circ_0000972	MBOAT2	0.894
hsa_circ_0000982	LOC375190	N/A
hsa_circ_0000997	SRBD1	0.873
hsa_circ_0001016	XPO1	0.000563
hsa_circ_0001068	MGAT5	0.117
hsa_circ_0001136	ASXL1	0.287
hsa_circ_0001173	VAPB	0.165
hsa_circ_0001189	MORC3	0.406
hsa_circ_0001278	STT3B	0.206
hsa_circ_0001355	RSRC1	0.0768
hsa_circ_0001558	UIMC1	0.243
hsa_circ_0001684	CCDC126	0.694
hsa_circ_0001685	MPP6	0.00442
hsa_circ_0001700	C7orf44	N/A
hsa_circ_0001725	LMTK2	0.649
hsa_circ_0001726	ZNF394	0.725
hsa_circ_0001769	MLL3	0.081
hsa_circ_0001788	PROSC	0.27
hsa_circ_0001810	NCOA2	0.0403
hsa_circ_0002215	LRCH1	0.0173
hsa_circ_0002457	ATXN2	0.915
hsa_circ_0002484	ZBTB44	0.000755
hsa_circ_0003162	BBS9	0.181
hsa_circ_0003632	ZCCHC11	0.0111
hsa_circ_0003910	N/A	N/A
hsa_circ_0004058	ZNF292	0.00722
hsa_circ_0004127	TRIM33	0.139
hsa_circ_0004383	ZNF292	0.00722
hsa_circ_0004425	TMEFF1	0.0641
hsa_circ_0004558	FGFR1OP	0.0462
hsa_circ_0005013	DPYSL2	0.242
hsa_circ_0005939	LMBR1	0.381
hsa_circ_0005982	PTK2	0.491
hsa_circ_0006041	TPST1	0.729
hsa_circ_0006354	VAMP3	0.808
hsa_circ_0006382	HNRNPM	0.00555
hsa_circ_0006501	CUX1	0.778
hsa_circ_0006531	RBM6	0.0581
hsa_circ_0006665	FAM188A	0.936
hsa_circ_0006935	PAPSS1	0.689
hsa_circ_0007162	AGTPBP1	0.516
hsa_circ_0007723	CCDC91	0.894
hsa_circ_0007827	PAFAH1B2	0.965
hsa_circ_0008952	ZDHHC21	0.0146
hsa_circ_0009027	ZNF362	0.264

## Sheet: The information of circRNAs
CircRNAs	Host gene	Location	Sequence
hsa_circ_0001016	XPO1	chr2:61749745-61753656	CAAAGAATGGCTCAAGAAGTACTGACACATTTAAAGGAGCATCCTGATGCTTGGACAAGAGTCGACACAATTTTGGAATTTTCTCAGAATATGAATACGAAATACTATGGACTACAAATTTTGGAAAATGTGATAAAAACAAGGTGGAAGATTCTTCCAAGGAACCAGTGCGAAG
hsa_circ_0001810	NCOA2	chr8: 71071739-71075089	GCAAGATCACGTCTCTGGATACCAGCACCATGAGAGCAGCCATGAAACCAGGCTGGGAGGACCTGGTAAGAAGGTGTATTCAGAAGTTCCATGCGCAGCATGAAGGAGAATCTGTGTCCTATGCTAAGAGGCATCATCATGAAGTACTGAGACAAGGATTGGCATTCAGTCAAATCTATCGTTTTTCCTTGTCTGATGGCACTCTTGTTGCTGCACAAACGAAGAGCAAACTCATCCGTTCTCAGACTACTAATGAACCTCAACTTGTAATATCTTTACATATGCTTCACAG
hsa_circ_0002215	LRCH1	chr13: 47297355-47308133	TGTTTCTAAGACCTCAGAGAAATTTGGAATCTATAGACCCGCAGTTTACAATCCGGAGGAAAATGGAGCAGATGAGAGAAGAGAAAGAGCTGGTGGAACAACTTCGTGAGAGCATTGAGATGAGATTGAAGGTCAGTCTACACGAAGACCTGGGGGCAGCCCTCATGGATGGTGTCGTCCTCTGCCATCTGGTCAACCACATCCGCCCACGGTCGGTTGCAAGCATCCATGTCCCATCACCAGCGGTTCCCAAACTTAGCATGGCCAAATGCAGAAGAAATGTGGAAAACTTTTTGGAAGCATGCCGAAAATTAGGAGTACCAGAG
hsa_circ_0002484	ZBTB44	chr11: 130130750-130131824	GACATTTCTGATTTATTTGCATCCTTGAAGAGCATCTGTAGAAGAGGAAGTAAAAGATGGGTGTGAAAACATTTACTCATAGCTCCTCTTCCCACAGCCAGGAAATGCTTGGAAAGCTAAATATGCTGCGAAATGATGGACATTTTTGTGATATCACTATTCGTGTCCAGGACAAAATCTTCCGGGCACATAAGGTGGTACTAGCAGCTTGCAGTGATTTCTTTCGCACCAAACTTGTAGGCCAAGCCGAGGATGAGAACAAGAATGTGTTGGATCTGCATCATGTTACAGTGACTGGCTTTATACCTCTTTTAGAATATGCTTACACAGCCACTCTATCAATTAACACAGAAAATATTATTGATGTTCTAGCAGCAGCCAGCTATATGCAAATGTTCA…
hsa_circ_0003632	ZCCHC11	chr1: 52959282-52975384	CGATCACCAGAATATACCAATTGTCGGTATCTATGCAAACTTTGCTTAATTCACATTGAAAATATCCAGGGGGCTCATAAACATATAAAGGAGAAACGACATAAGAAAAATATTTTGGAAAAACAAGAAGAAAGTGAGCTTCGTTCTCTGCCACCTCCTTCCCCTGCCCACTTGGCTGCTTTAAGTGTTGCAGTCATTGAATTAGCAAAAGAACATGGAATAACAGATGATGACCTCAGAGTCCGTCAGGAAATTGTGGAGGAAATGTCAAAGGTTATAACGACATTTTTACCAGAATGTTCACTTAGGTTGTATGGCTCATCTCTGACTAGATTTGCTCTGAAAAGTAGTGATGTTAATATAGATATAAAATTTCCTCCCAAGATGAATCATCCAGAT…
hsa_circ_0004058	ZNF292	chr6: 87925620-87928449	ACACTCCTAGAATATGCAGAGAAATGGAAAACTTCAGAAGATCCTTTACCTTTATTGGAGGTATACACAGTGGCTATCCAAAGTTATGTTAAAGCCCGACCTTATCTTACCTCTGAATGTGAAAATGTAGCCTTGGTTCTGGAACGCTTGGCATTAAGCTGTGTTGAACTTTTACTGTGTCTGCCTGTTGAGTTATCAGATAAACAGTGGGAACAATTTCAGACACTGGTGCAGGTAGCTCATGAAAAGCTGATGGAGAATGGCAGCTGTGAATTGCATTTTTTAGCTACTCTAGCTCAAGAGACTGGGGTGTGGAAAAACCCGGTACTGTGCACTATTCTTTCCCAGGAACCATTGGATAAGGATAAAG
hsa_circ_0004383	ZNF292	chr6: 87920168-87928449	GCTTGCCCCAGAACACACACTATAGAGCAGATGCAGTAGCCACAAATAACTTTGTGGGGATCTAGTAGCTCCCTTAAAGAATGAGGTGAGGCAGGCTGAAGCGGGCGGATCACGAGGTCAAGAGATCAAGACCATCCTGGCTGACAAGGTGAAACGCCGTCTCTACTAAAAATACAAAAAGTAGCCAGGCTTGGTGGCGGGCGTCTGTAGTCCCAACTACACGGGAGGCTGAGGCAGGAGAATGGCGTGAACCCGGGAGGCGGAGCTTGCTGTGAGCCGAGATCATGCCACTGCATTCCAGCCTGGGGAACAGAACAAGACTCTGTCTCAAAAACAAACAAACAAACAAAGAATGAGGTGAGGCATGTAGCACCCACAGAGCCTGTGTCTGATCTCAGT…
hsa_circ_0006382	HNRNPM	chr19: 8520288-8528570	TGAAGGAGAACGACCTGCTCAGAATGAGAAGAGGAAGGAGAAAAACATAAAAAGAGGAGGCAATCGCTTTGAGCCATATGCCAATCCAACTAAAAGATACAGAGCCTTCATTACAAACATACCTTTTGATGTGAAATGGCAGTCACTTAAAGACCTGGTTAAAGAAAAAGTTGGTGAGGTAACATACGTGGAGCTCTTAATGGACGCTGAAGGAAAGTCAAGGGGATGTGCTGTTGTTGAATTCAAGATGGAAGAGAGCATGAAAAAAGCTGCGGAAGTCCTAAACAAGCATAGTCTGAGCGGAAGACCACTGAAAGTCAAAGAA
hsa_circ_0008952	ZDHHC21	chr9: 14639893-14680160	GTTCTCATGGAGAACTGTTATTGAAGAGAGATCCATTTGGTGGGATATAATTAAAAAAAATGAATCAAAAGAAAATCTCTAAATGCAGATTCCAGAAAAATTACAGCACATCTCAGTGAATTTGCAAGTGGATCATCCTTCCTTGTGGGTTAGCAGGCAGTTATAAGATTGCAAAATGGGTCTCCGGATTCACTTTGTTGTTGACCCACATGGTTGGTGCTGCATGGGTTTGATTGTCTTTGTTTGGTTATACAATATTGTTTTAATTCCCAAAATTGTCCTCTTTCCTCACTATGAAGAAGGACATATTCCAGGCATATTAATAATAATATTCTATGGCATTTCCATATTCTGTCTGGTTGCCTTAGTGAGGGCCTCCATAACTGATCCAGGAAGACT…
